# Supplementary material for: Soil Chemical and Microbiological Properties Are Changed by Long-Term Chemical Fertilizers That Limit Ecosystem Functioning
Source: Microorganisms. 2020 May 8;8(5):694. doi: 10.3390/microorganisms8050694 (PMC7285516; doi:10.3390/microorganisms8050694)
Supplement: Supplementary file 1 [file microorganisms-08-00694-s001.zip]

Archive with 2 entries (2 files):
- Supplemental Figure-777489.docx
- supplemental Table-777489.xlsx
