# Supplementary material for: Soil Chemical and Microbiological Properties Are Changed by Long-Term Chemical Fertilizers That Limit Ecosystem Functioning
Source: Microorganisms. 2020 May 8;8(5):694. doi: 10.3390/microorganisms8050694 (PMC7285516; doi:10.3390/microorganisms8050694)
Supplement: Supplementary file 1 [file microorganisms-08-00694-s001.zip › supplemental Table-777489.xlsx]

## Sheet: S1
Supplementary
Supplementary Table S1 Standard of soil nutrient classification in China
Soil fertilizer	Grade	Content
Organic matter/OM（g/kg）	1	>40
	2	30-40
	3	20-30
	4	10-20
	5	6-10
	6	<6
Total nitrogen/TN（g/kg）	1	>2
	2	1.5-2
	3	1-1.5
	4	0.75-1
	5	0.5-0.75
	6	<0.5
Total phosphorus/TP（g/kg）	1	>1
	2	0.8-1
	3	0.6-0.8
	4	0.4-0.6
	5	0.2-0.4
	6	<0.2
Available phosphorus/AP（mg/kg）	1	>40
	2	20-40
	3	10-20
	4	5-10
	5	3-5
	6	<3

## Sheet: S2
Supplementary
Supplementary Table S2 Summary of 16S and ITS reads in rhizosphere and root endosphere (mean±SE, n=5)
Site	16S				ITS
	quality filtered Tags	AvgLen (nt)	No. of seqs	No. of OTUs		quality filtered Tags	AvgLen (nt)	No. of seqs	No. of OTUs
cwr	85604±19982	252.34±0.17	80266±18086	415±50		58522±6433	365.17±0.36	58062±6472	372±54
cws	166920±15236	253.05±0.04	79423±12292	3920±368		59970±4533	365.07±0.59	59453±4566	386±61
nwr	77047±14433	252.32±0.12	72663±13387	290±57		107126±32276	331.53±11.43	104442±31171	800±183
nws	113103±20056	253.05±0.06	74446±14341	3398±474		113331±16843	327.14±8.26	109918±15903	899±84
cwr – Cultivated tree’s endosphere; cws – Cultivated tree’s rhizosphere. nwr – Naturally grown tree’ endosphere; nws – Naturally grown tree’ rhizosphere;

## Sheet: S3
Supplementary
Supplementary Table S3 The linear discriminant analysis (LDA) effect size (LEfSe) analysis was performed to identify the indicator bacterial taxa representing each group, and the values were significant (p < 0.05) when the LDA score was more than 2
Bacteria.Acidobacteria.Acidobacteriia.Solibacterales.Solibacteraceae__Subgroup_3_.Paludibaculum	2.61979			-
Bacteria.Proteobacteria.Gammaproteobacteria.Halothiobacillales.Halothiobacillaceae.Thiovirga	2.61979			-
Bacteria.Firmicutes.Bacilli.Bacillales.Bacillaceae.Ureibacillus	2.61979			-
Bacteria.Planctomycetes.Planctomycetacia.Isosphaerales.Isosphaeraceae	3.52288			-
Bacteria.Chloroflexi.Ktedonobacteria.Ktedonobacterales.Ktedonobacteraceae.JG30a_KF_32	2.92082			-
Bacteria.Patescibacteria.ABY1.Candidatus_Magasanikbacteria.Candidatus_Magasanikbacteria_bacterium_RIFOXYD1_FULL_40_23.Candidatus_Magasanikbacteria_bacterium_RIFOXYD1_FULL_40_23.Candidatus_Magasanikbacteria_bacterium_RIFOXYD1_FULL_40_23	2.92082			-
Bacteria.Proteobacteria.Deltaproteobacteria.Myxococcales.Archangiaceae	3.92082			-
Bacteria.Firmicutes.Bacilli.Lactobacillales.Streptococcaceae.Streptococcus	2.92082			-
Bacteria.Proteobacteria.Alphaproteobacteria.Rhizobiales.Devosiaceae.Devosia	2.61979			-
Bacteria.Proteobacteria.Gammaproteobacteria.Betaproteobacteriales.Burkholderiaceae.Comamonas	3.09691			-
Bacteria.Proteobacteria.Gammaproteobacteria.Oceanospirillales.Pseudohongiellaceae.Pseudohongiella	2.61979			-
Bacteria.Planctomycetes.Brocadiae.Brocadiales.Brocadiaceae.Candidatus_Brocadia	4.12494			-
Bacteria.Proteobacteria.Alphaproteobacteria.Sphingomonadales.Sphingomonadaceae.Ellin6055	2.61979			-
Bacteria.Firmicutes.Bacilli.Lactobacillales.Streptococcaceae	2.92082			-
Bacteria.Planctomycetes.Planctomycetacia.Isosphaerales	3.52288			-
Bacteria.Epsilonbacteraeota.Campylobacteria.Campylobacterales.Sulfurospirillaceae	3.98152			-
Bacteria.Actinobacteria.Actinobacteria.Kineosporiales	2.61979			-
Bacteria.Proteobacteria.Gammaproteobacteria.Betaproteobacteriales.Methylophilaceae.UBA6140	2.61979			-
Bacteria.Bacteroidetes.Ignavibacteria.Ignavibacteriales.Ignavibacteriaceae.Ignavibacterium	2.92082			-
Bacteria.Proteobacteria.Gammaproteobacteria.Betaproteobacteriales.Chromobacteriaceae	3.46489			-
Bacteria.Proteobacteria.Gammaproteobacteria.Nitrococcales.Nitrococcaceae	2.92082			-
Bacteria.Bacteroidetes.Bacteroidia.Bacteroidales.Bacteroidaceae.Bacteroides	3.22185			-
Bacteria.Planctomycetes.Phycisphaerae.Tepidisphaerales.WD2101_soil_group	4.06695			-
Bacteria.Chloroflexi.Dehalococcoidia.GIF9	2.92082			-
Bacteria.Firmicutes.Bacilli.Bacillales.Bacillaceae.Bacillus	3.31876			-
Bacteria.Bacteroidetes.Bacteroidia.Cytophagales.Spirosomaceae	2.61979			-
Bacteria.Bacteroidetes	4.8451			-
Bacteria.Actinobacteria.Acidimicrobiia.Microtrichales.Microtrichaceae	2.61979			-
Bacteria.Proteobacteria.Deltaproteobacteria.Syntrophobacterales.Syntrophobacteraceae.Syntrophobacter	2.92082			-
Bacteria.Firmicutes.Bacilli.Bacillales.Planococcaceae	2.61979			-
Bacteria.Bacteroidetes.Ignavibacteria.SJA_28	3.61979			-
Bacteria.Acidobacteria.Thermoanaerobaculia.Thermoanaerobaculales.Thermoanaerobaculaceae	3.31876			-
Bacteria.Firmicutes.Bacilli.Lactobacillales.Lactobacillaceae.Lactobacillus	2.92082			-
Bacteria.Proteobacteria.Gammaproteobacteria.WD260	2.61979			-
Bacteria.Bacteroidetes.Chlorobia	3.22185			-
Bacteria.Fusobacteria.Fusobacteriia.Fusobacteriales.Fusobacteriaceae.Cetobacterium	2.92082			-
Bacteria.Planctomycetes.Phycisphaerae.CCM11a	2.61979			-
Bacteria.Proteobacteria.Gammaproteobacteria.Betaproteobacteriales.Burkholderiaceae.Herbaspirillum	3.39794			-
Bacteria.Acidobacteria.Holophagae.Holophagales.Holophagaceae	2.61979			-
Bacteria.Proteobacteria.Deltaproteobacteria.Bdellovibrionales.Bdellovibrionaceae.OM27_clade	3.09691			-
Bacteria.Actinobacteria.Actinobacteria.Micrococcales.Promicromonosporaceae.Promicromonospora	3.09691			-
Bacteria.Acidobacteria.Thermoanaerobaculia.Thermoanaerobaculales.Thermoanaerobaculaceae.Subgroup_10	3.31876			-
Bacteria.Actinobacteria.Acidimicrobiia.Microtrichales	3.31876			-
Bacteria.Planctomycetes.Phycisphaerae.Tepidisphaerales.WD2101_soil_group.Planctomycetales_bacterium_Ellin6207	2.61979			-
Bacteria.Firmicutes.Bacilli.Bacillales.Bacillaceae.Bacillus.Bacillus_drentensis	3.09691			-
Bacteria.Bacteroidetes.Bacteroidia.Cytophagales.Spirosomaceae.Flectobacillus	2.61979			-
Bacteria.Deinococcus_Thermus.Deinococci	2.61979			-
Bacteria.Spirochaetes.Spirochaetia	2.61979			-
Bacteria.Bacteroidetes.Bacteroidia.Chitinophagales.Chitinophagaceae.Flavihumibacter	2.61979			-
Bacteria.Proteobacteria.Deltaproteobacteria.Bdellovibrionales	3.92082	cws	3.59885	0.0331195
Bacteria.Chloroflexi.Ktedonobacteria.Ktedonobacterales.Ktedonobacteraceae	3.92082			-
Bacteria.Firmicutes.Bacilli.Lactobacillales.Carnobacteriaceae	3.31876			-
Bacteria.Proteobacteria.Gammaproteobacteria.Enterobacteriales	4.43933			-
Bacteria.Actinobacteria.Acidimicrobiia.Microtrichales.Iamiaceae	2.61979			-
Bacteria.Proteobacteria.Alphaproteobacteria.Elsterales	4.01773			-
Bacteria.Proteobacteria.Alphaproteobacteria.Rhizobiales.Rhizobiales_Incertae_Sedis	2.92082			-
Bacteria.Bacteroidetes.Bacteroidia.Flavobacteriales.Flavobacteriaceae	3.87506			-
Bacteria.Proteobacteria.Gammaproteobacteria.Pseudomonadales.Moraxellaceae.Acinetobacter	3.89854	cwr	3.67308	0.012384
Bacteria.Proteobacteria.Alphaproteobacteria.Azospirillales	2.92082			-
Bacteria.Proteobacteria.Deltaproteobacteria.Myxococcales.P3OB_42	2.61979			-
Bacteria.Firmicutes.Clostridia.Clostridiales.Family_XVIII	2.61979			-
Bacteria.Bacteroidetes.Bacteroidia.Flavobacteriales.Crocinitomicaceae.Fluviicola	2.61979			-
Bacteria.Actinobacteria.Thermoleophilia.Solirubrobacterales.Solirubrobacteraceae	3.61979			-
Bacteria.Proteobacteria.Deltaproteobacteria.Oligoflexales.0319_6G20.bacterium_enrichment_culture_clone_auto112_4W.bacterium_enrichment_culture_clone_auto112_4W	3.09691			-
Bacteria.Elusimicrobia.Lineage_IIc.Elusimicrobia_bacterium_RIFCSPHIGHO2_02_FULL_39_36.Elusimicrobia_bacterium_RIFCSPHIGHO2_02_FULL_39_36	2.61979			-
Bacteria.Actinobacteria.Actinobacteria.Catenulisporales.Catenulisporaceae.Catenulispora	3.31876			-
Bacteria.Firmicutes.Erysipelotrichia	2.92082			-
Bacteria.Proteobacteria.Alphaproteobacteria.Rhizobiales	4.64098			-
Bacteria.Bacteroidetes.Bacteroidia.Flavobacteriales.Crocinitomicaceae	2.61979			-
Bacteria.Planctomycetes.Phycisphaerae	4.31876	nws	3.9796	0.0220136
Bacteria.Armatimonadetes.Chthonomonadetes.Chthonomonadales.Chthonomonadaceae	3.09691			-
Bacteria.WPS_2	2.92082			-
Bacteria.Proteobacteria.Gammaproteobacteria.Pseudomonadales.Pseudomonadaceae.Pseudomonas.Pseudomonas_sp_	3.96221			-
Bacteria.Planctomycetes.OM190.planctomycete_A_2	2.92082			-
Bacteria.Proteobacteria.Gammaproteobacteria.Salinisphaerales.Solimonadaceae	3.09691			-
Bacteria.Actinobacteria.Actinobacteria.Catenulisporales.Catenulisporaceae	3.31876			-
Bacteria.Actinobacteria.Actinobacteria.Micromonosporales.Micromonosporaceae	3.96221			-
Bacteria.Bacteroidetes.Bacteroidia.Chitinophagales.Chitinophagaceae	4.01773			-
Bacteria.Patescibacteria.Parcubacteria.Candidatus_Yanofskybacteria	2.61979			-
Bacteria.Cyanobacteria	3.87506	cwr	3.59639	0.011527
Bacteria.Proteobacteria.Deltaproteobacteria.Myxococcales.Polyangiaceae.Pajaroellobacter	3.52288	cws	3.43013	0.0277372
Bacteria.Spirochaetes.Spirochaetia.Spirochaetales.Spirochaetaceae.Spirochaeta_2.Spirochaeta_sp_MWH_HuW8	2.61979			-
Bacteria.Firmicutes.Bacilli.Lactobacillales.Leuconostocaceae	2.61979			-
Bacteria.Elusimicrobia.Elusimicrobia.FCPU453	2.61979			-
Bacteria.Patescibacteria.Parcubacteria.Candidatus_Azambacteria.Parcubacteria_bacterium_C7867_005.Parcubacteria_bacterium_C7867_005.Parcubacteria_bacterium_C7867_005	2.61979			-
Bacteria.Planctomycetes.Phycisphaerae.Phycisphaerales.Phycisphaeraceae.AKYG587	3.52288			-
Bacteria.Elusimicrobia.Lineage_IIc.Elusimicrobia_bacterium_RIFCSPHIGHO2_02_FULL_39_36.Elusimicrobia_bacterium_RIFCSPHIGHO2_02_FULL_39_36.Elusimicrobia_bacterium_RIFCSPHIGHO2_02_FULL_39_36.Elusimicrobia_bacterium_RIFCSPHIGHO2_02_FULL_39_36	2.61979			-
Bacteria.Rokubacteria.NC10.Rokubacteriales	3.61979			-
Bacteria.Firmicutes.Erysipelotrichia.Erysipelotrichales.Erysipelotrichaceae.Turicibacter	2.92082			-
Bacteria.Bacteroidetes.Bacteroidia.Sphingobacteriales.LiUU_11_161	2.61979			-
Bacteria.Verrucomicrobia.Verrucomicrobiae.Pedosphaerales.Pedosphaeraceae	4.57883	cws	4.20477	0.0105272
Bacteria.Proteobacteria.Gammaproteobacteria.Salinisphaerales.Solimonadaceae.Polycyclovorans	2.92082			-
Bacteria.Acidobacteria.Acidobacteriia.Solibacterales.Solibacteraceae__Subgroup_3_.Elev_16S_1166	2.61979			-
Bacteria.Planctomycetes.OM190.planctomycete_A_2.planctomycete_A_2.planctomycete_A_2	2.92082			-
Bacteria.Firmicutes.Bacilli.Bacillales.Paenibacillaceae	3.22185			-
Bacteria.Planctomycetes.vadinHA49.bacterium_UW_659_2_F09	2.61979			-
Bacteria.Chloroflexi.Chloroflexia.Thermomicrobiales.JG30_KF_CM45.bacterium_Ellin6537	2.92082			-
Bacteria.Verrucomicrobia.Verrucomicrobiae.Verrucomicrobiales.Rubritaleaceae	2.61979			-
Bacteria.Proteobacteria.Gammaproteobacteria.Betaproteobacteriales.Burkholderiaceae.Duganella	3.39794			-
Bacteria.Firmicutes.Erysipelotrichia.Erysipelotrichales.Erysipelotrichaceae	2.92082			-
Bacteria.Bacteroidetes.Chlorobia.Chlorobiales.Chloroherpetonaceae.GBChlB	3.22185			-
Bacteria.Halanaerobiaeota.Halanaerobiia	3.57403			-
Bacteria.Proteobacteria.Alphaproteobacteria.Rhodobacterales.Rhodobacteraceae.Paracoccus	2.61979			-
Bacteria.Actinobacteria.Actinobacteria.Frankiales.Geodermatophilaceae	2.61979			-
Bacteria.Proteobacteria.Alphaproteobacteria.Sphingomonadales.Sphingomonadaceae.Sphingomonas	3.46489			-
Bacteria.Fusobacteria.Fusobacteriia.Fusobacteriales.Fusobacteriaceae	2.92082			-
Bacteria.Actinobacteria.Actinobacteria.Streptomycetales.Streptomycetaceae.Streptomyces	3.89854			-
Bacteria.Planctomycetes.Brocadiae	4.12494			-
Bacteria.Proteobacteria.Gammaproteobacteria.Pseudomonadales.Pseudomonadaceae	5.03309			-
Bacteria.Elusimicrobia.Lineage_IIc	2.61979			-
Bacteria.Planctomycetes.Phycisphaerae.Tepidisphaerales	4.09691			-
Bacteria.Elusimicrobia.Lineage_IIa	3.66118			-
Bacteria.Proteobacteria.Alphaproteobacteria.Acetobacterales.Elioraeaceae.Elioraea	2.92082			-
Bacteria.Patescibacteria.Saccharimonadia.Saccharimonadales.wastewater_metagenome.wastewater_metagenome.wastewater_metagenome	2.61979			-
Bacteria.Proteobacteria.Deltaproteobacteria.Myxococcales.mle1_27	2.92082			-
Bacteria.Chloroflexi.TK10.bacterium_Ellin6543.bacterium_Ellin6543	2.92082			-
Bacteria.Actinobacteria.Actinobacteria.Micromonosporales.Micromonosporaceae.Virgisporangium	2.61979			-
Bacteria.Proteobacteria.Alphaproteobacteria.Acetobacterales.Acetobacteraceae	3.22185			-
Bacteria.Verrucomicrobia.Verrucomicrobiae.Opitutales.Opitutaceae.Lacunisphaera	3.39794			-
Bacteria.Patescibacteria.Parcubacteria.Candidatus_Jorgensenbacteria.Candidatus_Adlerbacteria_bacterium_GW2011_GWC1_50_9.Candidatus_Adlerbacteria_bacterium_GW2011_GWC1_50_9	3.22185			-
Bacteria.Proteobacteria.Gammaproteobacteria.Nitrococcales.Halorhodospiraceae.Halorhodospira	2.61979			-
Bacteria.Patescibacteria.Parcubacteria.Candidatus_Nomurabacteria.Candidatus_Nomurabacteria_bacterium_GW2011_GWB1_35_20.Candidatus_Nomurabacteria_bacterium_GW2011_GWB1_35_20	2.61979			-
Bacteria.Bacteroidetes.Rhodothermia.Rhodothermales.Rhodothermaceae	2.61979			-
Bacteria.Bacteroidetes.Bacteroidia.Sphingobacteriales.Sphingobacteriaceae.Solitalea	2.61979			-
Bacteria.Actinobacteria.MB_A2_108	3.22185			-
Bacteria.Proteobacteria.Gammaproteobacteria.Xanthomonadales.Xanthomonadaceae.Arenimonas	3.09691			-
Bacteria.Firmicutes.Clostridia.Clostridiales.Clostridiaceae_1	4.47105			-
Bacteria.Chloroflexi.P2_11E	3.09691			-
Bacteria.Planctomycetes.Phycisphaerae.Phycisphaerales	3.82391	nws	3.58005	0.0111664
Bacteria.Verrucomicrobia.Verrucomicrobiae.Pedosphaerales.Pedosphaeraceae.Pedosphaera	3.09691			-
Bacteria.Proteobacteria.Deltaproteobacteria.SAR324_clade_Marine_group_B_.Candidatus_Nitrosoarchaeum_limnia_SFB1	2.61979			-
Bacteria.Proteobacteria.Alphaproteobacteria.Rhizobiales.Xanthobacteraceae.Bradyrhizobium	4.12494			-
Bacteria.Planctomycetes.Phycisphaerae.Tepidisphaerales.CPla_3_termite_group	2.92082			-
Bacteria.Dependentiae	3.09691			-
Bacteria.Chlamydiae.Chlamydiae.Chlamydiales	2.92082			-
Bacteria.Proteobacteria.Gammaproteobacteria.Xanthomonadales.Rhodanobacteraceae.Mizugakiibacter	2.61979			-
Bacteria.Verrucomicrobia.Verrucomicrobiae.Chthoniobacterales	4.46489	cws	4.07976	0.048403
Bacteria.Acidobacteria.Acidobacteriia.Acidobacteriales.Koribacteraceae	3.31876			-
Bacteria.Nitrospirae.Nitrospira.Nitrospirales.Nitrospiraceae.Nitrospira	3.92082	nws	3.74136	0.000876762
Bacteria.Patescibacteria.ABY1.Candidatus_Magasanikbacteria.Candidatus_Magasanikbacteria_bacterium_RIFOXYD1_FULL_40_23.Candidatus_Magasanikbacteria_bacterium_RIFOXYD1_FULL_40_23	2.92082			-
Bacteria.Bacteroidetes.Bacteroidia.Cytophagales.Hymenobacteraceae	3.09691			-
Bacteria.Proteobacteria.Deltaproteobacteria.Syntrophobacterales	3.09691			-
Bacteria.Proteobacteria.Alphaproteobacteria.Reyranellales.Reyranellaceae	3.66118			-
Bacteria.Proteobacteria.Gammaproteobacteria.KF_JG30_C25	2.92082			-
Bacteria.Actinobacteria.Actinobacteria.Kineosporiales.Kineosporiaceae.Angustibacter	2.61979			-
Bacteria.Actinobacteria.Actinobacteria.Streptomycetales	3.92082			-
Bacteria.Rokubacteria.NC10	3.61979			-
Bacteria.Proteobacteria.Gammaproteobacteria.Xanthomonadales.Rhodanobacteraceae.Tahibacter	2.61979			-
Bacteria.Proteobacteria.Deltaproteobacteria.Myxococcales.Phaselicystidaceae.Phaselicystis.Myxococcales_bacterium_UTMC_4097	2.92082			-
Bacteria.Spirochaetes.Spirochaetia.Spirochaetales.Spirochaetaceae.Spirochaeta_2	2.61979			-
Bacteria.Proteobacteria.Alphaproteobacteria.Acetobacterales.Elioraeaceae	2.92082			-
Bacteria.Proteobacteria.Deltaproteobacteria.Myxococcales.Blfdi19.Anaeromyxobacter_dehalogenans.Anaeromyxobacter_dehalogenans	2.61979			-
Bacteria.Planctomycetes.Planctomycetacia.Gemmatales	3.94201	nws	3.60704	0.020519
Bacteria.Proteobacteria.Gammaproteobacteria.Xanthomonadales.Rhodanobacteraceae.Dyella	2.61979			-
Bacteria.Firmicutes.Bacilli.Lactobacillales.Leuconostocaceae.Weissella.Weissella_confusa	2.61979			-
Bacteria.Proteobacteria.Deltaproteobacteria.Desulfuromonadales.Geobacteraceae.Geothermobacter	3.09691			-
Bacteria.Acidobacteria.Holophagae.Holophagales.Holophagaceae.Holophaga	2.61979			-
Bacteria.Bacteroidetes.Bacteroidia.Flavobacteriales.NS9_marine_group	3.09691			-
Bacteria.Proteobacteria.Gammaproteobacteria.Aeromonadales.Aeromonadaceae.Tolumonas	2.61979			-
Bacteria.Schekmanbacteria	2.61979			-
Bacteria.Proteobacteria.Alphaproteobacteria.Elsterales.Elsteraceae	3.09691			-
Bacteria.Acidobacteria.Holophagae	3.52288			-
Bacteria.Proteobacteria.Gammaproteobacteria.Betaproteobacteriales.Burkholderiaceae.Rhodoferax	3.69897			-
Bacteria.Proteobacteria.Alphaproteobacteria.Caulobacterales.Hyphomonadaceae.Hirschia	2.92082			-
Bacteria.Proteobacteria.Gammaproteobacteria.Pseudomonadales	5.06539	nwr	4.62651	0.0394749
Bacteria.Planctomycetes.Planctomycetacia.Pirellulales.Pirellulaceae.Pir4_lineage	3.09691			-
Bacteria.Proteobacteria.Alphaproteobacteria.Rhizobiales.Beijerinckiaceae	2.61979			-
Bacteria.Dependentiae.Babeliae.Babeliales.Vermiphilaceae	2.61979			-
Bacteria.Spirochaetes.Spirochaetia.Spirochaetales.Spirochaetaceae	2.61979			-
Bacteria.Proteobacteria.Gammaproteobacteria.Betaproteobacteriales	5.27204			-
Bacteria.Firmicutes.Bacilli.Lactobacillales.Carnobacteriaceae.Trichococcus	3.31876			-
Bacteria.Actinobacteria.Thermoleophilia.Gaiellales.Gaiellaceae.Gaiella	3.31876			-
Bacteria.Proteobacteria.Gammaproteobacteria.JG36_TzT_191	2.92082			-
Bacteria.Firmicutes.Clostridia.Clostridiales.Family_XI.Finegoldia	2.61979			-
Bacteria.Proteobacteria.Alphaproteobacteria.Rhizobiales.Labraceae.Labrys	2.92082			-
Bacteria.Actinobacteria.Actinobacteria.Corynebacteriales.Nocardiaceae.Rhodococcus	2.61979			-
Bacteria.Proteobacteria.Gammaproteobacteria.R7C24	3.09691			-
Bacteria.Chloroflexi.Anaerolineae.Anaerolineales.Anaerolineaceae.Anaerolinea	2.61979			-
Bacteria.Actinobacteria.Actinobacteria.Frankiales.Cryptosporangiaceae.Cryptosporangium	4.1383			-
Bacteria.Firmicutes.Clostridia.Clostridiales.Christensenellaceae	2.92082			-
Bacteria.Proteobacteria.Alphaproteobacteria.Rhodospirillales.Magnetospirillaceae.Telmatospirillum	2.61979			-
Bacteria.Proteobacteria.Gammaproteobacteria.Aeromonadales.Aeromonadaceae.Aeromonas	3.31876			-
Bacteria.Proteobacteria.Alphaproteobacteria.Caulobacterales.Hyphomonadaceae.SWB02	3.09691			-
Bacteria.Actinobacteria.Actinobacteria.Catenulisporales.Actinospicaceae.Actinospica	3.76592			-
Bacteria.Proteobacteria.Gammaproteobacteria.Betaproteobacteriales.Burkholderiaceae.Massilia	4.47712			-
Bacteria.Acidobacteria.Blastocatellia__Subgroup_4_.DS_100	2.92082			-
Bacteria.Elusimicrobia.Elusimicrobia	3.52288			-
Bacteria.Fusobacteria.Fusobacteriia.Fusobacteriales.Leptotrichiaceae.Hypnocyclicus	3.22185			-
Bacteria.Proteobacteria.Alphaproteobacteria.Azospirillales.Inquilinaceae	2.61979			-
Bacteria.Patescibacteria.Parcubacteria.Candidatus_Wolfebacteria.Candidatus_Wolfebacteria_bacterium_GW2011_GWC1_47_103.Candidatus_Wolfebacteria_bacterium_GW2011_GWC1_47_103	2.61979			-
Bacteria.Omnitrophicaeota	3.61979			-
Bacteria.Planctomycetes.Planctomycetacia.Pirellulales.Pirellulaceae.Pirellula.Pirellula_sp_Br1_4	2.92082			-
Bacteria.Bacteroidetes.Bacteroidia.Chitinophagales.Chitinophagaceae.Chitinophaga.Chitinophaga_sp_3MIIa	2.61979			-
Bacteria.Proteobacteria.Deltaproteobacteria.Myxococcales.bacteriap25	3.22185			-
Bacteria.Acidobacteria.Aminicenantia	3.22185			-
Bacteria.Proteobacteria.Alphaproteobacteria.Rhizobiales.D05_2	2.61979			-
Bacteria.Actinobacteria.Actinobacteria.Frankiales.Sporichthyaceae	2.61979			-
Bacteria.Proteobacteria.Alphaproteobacteria.Rhizobiales.Xanthobacteraceae.Pseudolabrys	3.52288			-
Bacteria.Elusimicrobia.Lineage_IIc.Elusimicrobia_bacterium_RIFCSPHIGHO2_02_FULL_39_36.Elusimicrobia_bacterium_RIFCSPHIGHO2_02_FULL_39_36.Elusimicrobia_bacterium_RIFCSPHIGHO2_02_FULL_39_36	2.61979			-
Bacteria.Patescibacteria.Parcubacteria.Candidatus_Giovannonibacteria	2.61979			-
Bacteria.Firmicutes.Bacilli.Bacillales.Planococcaceae.Solibacillus	2.61979			-
Bacteria.Patescibacteria.Parcubacteria.Candidatus_Giovannonibacteria.Candidatus_Giovannonibacteria_bacterium_GW2011_GWF2_42_19	2.61979			-
Bacteria.Proteobacteria.Alphaproteobacteria.Rhizobiales.Rhizobiaceae	4.11115			-
Bacteria.Proteobacteria.Gammaproteobacteria.Nitrococcales.Halorhodospiraceae.Halorhodospira.phototrophic_bacterium	2.61979			-
Bacteria.Halanaerobiaeota.Halanaerobiia.Halanaerobiales	3.57403			-
Bacteria.Proteobacteria.Gammaproteobacteria.Betaproteobacteriales.Chitinimonadaceae.Chitinivorax	3.31876			-
Bacteria.Bacteroidetes.Bacteroidia.Chitinophagales.Saprospiraceae	3.09691			-
Bacteria.Epsilonbacteraeota.Campylobacteria.Campylobacterales.Arcobacteraceae.Arcobacter	2.61979			-
Bacteria.Proteobacteria.Gammaproteobacteria.Oceanospirillales.Halomonadaceae	3.09691			-
Bacteria.Patescibacteria.Parcubacteria.Candidatus_Nomurabacteria.Candidatus_Nomurabacteria_bacterium_GW2011_GWB1_35_20	2.61979			-
Bacteria.Actinobacteria.Actinobacteria.Micrococcales.Micrococcaceae	3.57403			-
Bacteria.Firmicutes.Clostridia.Clostridiales.Ruminococcaceae	2.61979			-
Bacteria.Bacteroidetes.Bacteroidia.Chitinophagales.Chitinophagaceae.Dinghuibacter	2.61979			-
Bacteria.Epsilonbacteraeota.Campylobacteria.Campylobacterales.Sulfurovaceae	2.61979			-
Bacteria.Actinobacteria.Actinobacteria.Frankiales.Frankiaceae.Jatrophihabitans	3.09691			-
Bacteria.Nitrospirae.Nitrospira	3.92082	nws	3.71259	0.000876762
Bacteria.Patescibacteria.Parcubacteria.Candidatus_Zambryskibacteria.Parcubacteria_group_bacterium_GW2011_GWA2_40_14	3.09691			-
Bacteria.Firmicutes.Clostridia.Clostridiales.Peptostreptococcaceae	3.31876			-
Bacteria.Firmicutes.Clostridia.Clostridiales.Peptostreptococcaceae.Sporacetigenium	2.61979			-
Bacteria.Proteobacteria.Alphaproteobacteria.Dongiales	3.22185			-
Bacteria.Verrucomicrobia	4.87264	cws	4.49495	0.00664479
Bacteria.Bacteroidetes.Bacteroidia.Chitinophagales.Chitinophagaceae.Chitinophaga	2.61979			-
Bacteria.Actinobacteria.Actinobacteria.Micromonosporales	3.96221			-
Bacteria.Firmicutes.Negativicutes.Selenomonadales.Veillonellaceae.Pelosinus	2.61979			-
Bacteria.Planctomycetes.Planctomycetacia.Pirellulales.Pirellulaceae.Pir4_lineage.Planctomycetaceae_bacterium_LX124	2.61979			-
Bacteria.Proteobacteria.Deltaproteobacteria.Myxococcales.Phaselicystidaceae	3.22185			-
Bacteria.Acidobacteria.Blastocatellia__Subgroup_4_.11_24	2.92082			-
Bacteria.Actinobacteria.Actinobacteria.Frankiales.Nakamurellaceae	2.61979			-
Bacteria.Bacteroidetes.Bacteroidia.Bacteroidales.Paludibacteraceae	2.92082			-
Bacteria.Proteobacteria.Gammaproteobacteria.Competibacterales.Competibacteraceae	3.46489			-
Bacteria.Gemmatimonadetes.S0134_terrestrial_group	2.92082			-
Bacteria.Patescibacteria.Parcubacteria.Candidatus_Giovannonibacteria.Candidatus_Giovannonibacteria_bacterium_GW2011_GWF2_42_19.Candidatus_Giovannonibacteria_bacterium_GW2011_GWF2_42_19.Candidatus_Giovannonibacteria_bacterium_GW2011_GWF2_42_19	2.61979			-
Bacteria.Actinobacteria.Actinobacteria.Catenulisporales	3.89854			-
Bacteria.Fusobacteria.Fusobacteriia.Fusobacteriales	3.39794			-
Bacteria.Planctomycetes.OM190	4.01773			-
Bacteria.Firmicutes.Clostridia.Clostridiales	4.51188			-
Bacteria.Proteobacteria.Deltaproteobacteria.Syntrophobacterales.Syntrophobacteraceae	2.92082			-
Bacteria.Bacteroidetes.Ignavibacteria.Kryptoniales	3.09691			-
Bacteria.Proteobacteria.Gammaproteobacteria.Pseudomonadales.Moraxellaceae.Permianibacter	2.61979			-
Bacteria.Proteobacteria.Deltaproteobacteria.Bdellovibrionales.Bacteriovoracaceae.Bacteriovorax	3.09691			-
Bacteria.Planctomycetes.Planctomycetacia.Gemmatales.Gemmataceae.Gemmata	3.22185			-
Bacteria.Proteobacteria	5.82255			-
Bacteria.Bacteroidetes.Bacteroidia.Bacteroidales.Bacteroidaceae	3.22185			-
Bacteria.Proteobacteria.Alphaproteobacteria.Micropepsales	3.69897	cws	3.49649	0.00505005
Bacteria.Omnitrophicaeota.Omnitrophia.Omnitrophales	3.09691			-
Bacteria.Proteobacteria.Gammaproteobacteria.Betaproteobacteriales.TRA3_20	3.57403	cws	3.40703	0.0493598
Bacteria.Actinobacteria.Actinobacteria.Frankiales	4.52288			-
Bacteria.Actinobacteria.Actinobacteria.Corynebacteriales	3.66118			-
Bacteria.Bacteroidetes.Bacteroidia.Chitinophagales.Chitinophagaceae.Parafilimonas	2.61979			-
Bacteria.Firmicutes.Bacilli.Bacillales.Bacillaceae.Bacillus.Bacillus_firmus	2.61979			-
Bacteria.Proteobacteria.Gammaproteobacteria.Betaproteobacteriales.Burkholderiaceae.Hydrogenophaga	2.92082			-
Bacteria.Firmicutes.Bacilli.Bacillales.Paenibacillaceae.Paenibacillus	3.22185			-
Bacteria.Epsilonbacteraeota.Campylobacteria.Campylobacterales.Sulfurovaceae.Sulfurovum	2.61979			-
Bacteria.Acidobacteria.Acidobacteriia.Acidobacteriales	4.52288			-
Bacteria.Proteobacteria.Gammaproteobacteria.Betaproteobacteriales.Nitrosomonadaceae.MND1	4.65722	nws	4.34893	0.001961
Bacteria.Acidobacteria.Blastocatellia__Subgroup_4_.Blastocatellales.Blastocatellaceae.JGI_0001001_H03	3.61979			-
Bacteria.Acidobacteria.Acidobacteriia.Solibacterales.Solibacteraceae__Subgroup_3_	4.31876	cws	3.95265	0.00312608
Bacteria.Zixibacteria	2.61979			-
Bacteria.Proteobacteria.Alphaproteobacteria.Rhizobiales.Rhizobiaceae.Allorhizobium_Neorhizobium_Pararhizobium_Rhizobium	4.09691			-
Bacteria.Actinobacteria.Actinobacteria.Frankiales.Sporichthyaceae.Sporichthya	2.61979			-
Bacteria.Bacteroidetes.Rhodothermia.Rhodothermales.Rhodothermaceae.Longimonas	2.61979			-
Bacteria.Proteobacteria.Deltaproteobacteria.Myxococcales.Archangiaceae.Anaeromyxobacter	3.92082			-
Bacteria.Proteobacteria.Deltaproteobacteria.Oligoflexales.Oligoflexaceae.Oligoflexus	2.61979			-
Bacteria.Planctomycetes.Planctomycetacia.Isosphaerales.Isosphaeraceae.Singulisphaera	3.22185			-
Bacteria.Proteobacteria.Gammaproteobacteria.Betaproteobacteriales.Gallionellaceae	2.92082			-
Bacteria.Proteobacteria.Gammaproteobacteria.Betaproteobacteriales.B1_7BS	2.92082			-
Bacteria.Proteobacteria.Gammaproteobacteria.Betaproteobacteriales.Methylophilaceae	3.31876	nws	3.43226	0.0114322
Bacteria.Chloroflexi.Dehalococcoidia	2.92082			-
Bacteria.Fusobacteria	3.39794			-
Bacteria.Proteobacteria.Deltaproteobacteria.Bdellovibrionales.Bacteriovoracaceae.Peredibacter	2.61979			-
Bacteria.Bacteroidetes.Bacteroidia.Sphingobacteriales	4.35218	cws	4.02046	0.00398493
Bacteria.Bacteroidetes.Bacteroidia.Sphingobacteriales.CWT_CU03_E12	2.61979			-
Bacteria.Proteobacteria.Deltaproteobacteria.Myxococcales.Polyangiaceae.Polyangium	2.61979			-
Bacteria.Actinobacteria.Actinobacteria.Micrococcales.Micrococcaceae.Micrococcus.Micrococcus_luteus	2.61979			-
Bacteria.Actinobacteria.Actinobacteria.Micrococcales.Cellulomonadaceae.Cellulomonas	2.61979			-
Bacteria.Proteobacteria.Gammaproteobacteria.Cellvibrionales.Spongiibacteraceae	2.61979			-
Bacteria.Entotheonellaeota	2.61979			-
Bacteria.Proteobacteria.Gammaproteobacteria.Xanthomonadales.Xanthomonadaceae	3.22185			-
Bacteria.Firmicutes.Clostridia.Clostridiales.Family_XI	2.61979			-
Bacteria.Entotheonellaeota.Entotheonellia	2.61979			-
Bacteria.Firmicutes.Clostridia.Clostridiales.Peptostreptococcaceae.Romboutsia	3.22185			-
Bacteria.Epsilonbacteraeota.Campylobacteria.Campylobacterales.Thiovulaceae	3.09691			-
Bacteria.Proteobacteria.Alphaproteobacteria.Rhizobiales.KF_JG30_B3	3.09691			-
Bacteria.Chloroflexi.Anaerolineae.Ardenticatenales	3.09691			-
Bacteria.Spirochaetes	2.92082			-
Bacteria.Gemmatimonadetes.BD2_11_terrestrial_group	2.92082			-
Bacteria.Chloroflexi.Anaerolineae.SJA_15	2.92082			-
Bacteria.Cyanobacteria.Oxyphotobacteria.Nostocales	3.09691			-
Bacteria.Deinococcus_Thermus	2.61979			-
Bacteria.Firmicutes.Clostridia.Clostridiales.Family_XVIII.Symbiobacterium	2.61979			-
Bacteria.Proteobacteria.Alphaproteobacteria.Rhodobacterales.Rhodobacteraceae	3.39794			-
Bacteria.Patescibacteria	4.74036			-
Bacteria.Actinobacteria.Thermoleophilia.Solirubrobacterales	3.73373			-
Bacteria.Cyanobacteria.Melainabacteria.Vampirovibrionales	2.61979			-
Bacteria.Fusobacteria.Fusobacteriia.Fusobacteriales.Leptotrichiaceae	3.22185			-
Bacteria.Proteobacteria.Deltaproteobacteria.Myxococcales.Nannocystaceae	2.61979			-
Bacteria.Armatimonadetes.Chthonomonadetes	3.22185			-
Bacteria.Acidobacteria.Subgroup_5	3.61979	cws	3.7068	0.0255743
Bacteria.Proteobacteria.Gammaproteobacteria.Competibacterales.Competibacteraceae.Candidatus_Competibacter	3.46489			-
Bacteria.Acidobacteria.Subgroup_6	4.48902	nws	4.09153	0.00475744
Bacteria.Proteobacteria.Alphaproteobacteria	4.89854			-
Bacteria.Proteobacteria.Alphaproteobacteria.Rhodospirillales.Rhodospirillaceae	3.39794			-
Bacteria.Proteobacteria.Alphaproteobacteria.Rhizobiales.Xanthobacteraceae	4.43933			-
Bacteria.Actinobacteria.Acidimicrobiia	3.76592			-
Bacteria.Chloroflexi.Anaerolineae.SBR1031	4.03476			-
Bacteria.Patescibacteria.Parcubacteria.Candidatus_Nomurabacteria	3.85024			-
Bacteria.Proteobacteria.Alphaproteobacteria.Caulobacterales.Caulobacteraceae.Caulobacter	3.31876			-
Bacteria.Chloroflexi.Ktedonobacteria.B12_WMSP1	3.09691			-
Bacteria.Proteobacteria.Deltaproteobacteria.Bdellovibrionales.Bacteriovoracaceae	3.09691			-
Bacteria.Actinobacteria.Thermoleophilia.Solirubrobacterales.Solirubrobacteraceae.Conexibacter	3.46489			-
Bacteria.Proteobacteria.Gammaproteobacteria.JG36_GS_52	2.61979			-
Bacteria.Armatimonadetes.Armatimonadia	2.92082			-
Bacteria.Chloroflexi.Chloroflexia.Kallotenuales.AKIW781	2.61979			-
Bacteria.Firmicutes	4.58827			-
Bacteria.Actinobacteria.Nitriliruptoria.Nitriliruptorales	2.92082			-
Bacteria.Acidobacteria.Blastocatellia__Subgroup_4_	3.96221			-
Bacteria.Proteobacteria.Alphaproteobacteria.Caulobacterales.Caulobacteraceae	3.87506			-
Bacteria.Patescibacteria.Microgenomatia.Candidatus_Shapirobacteria	2.61979			-
Bacteria.Proteobacteria.Gammaproteobacteria.Pseudomonadales.Moraxellaceae.Acinetobacter.Acinetobacter_johnsonii	3.79588			-
Bacteria.Proteobacteria.Gammaproteobacteria.Betaproteobacteriales.Chitinimonadaceae	3.31876			-
Bacteria.Patescibacteria.Parcubacteria.Candidatus_Jorgensenbacteria.Candidatus_Adlerbacteria_bacterium_GW2011_GWC1_50_9	3.22185			-
Bacteria.Proteobacteria.Deltaproteobacteria.Oligoflexales.0319_6G20	3.09691			-
Bacteria.Chloroflexi.Anaerolineae.SBR1031.A4b	3.69897			-
Bacteria.Latescibacteria	3.94201			-
Bacteria.Actinobacteria.Thermoleophilia.Gaiellales.Gaiellaceae	3.31876			-
Bacteria.Armatimonadetes	3.73373			-
Bacteria.Proteobacteria.Gammaproteobacteria.Betaproteobacteriales.Burkholderiaceae.Hylemonella	4			-
Bacteria.Proteobacteria.Deltaproteobacteria.Bdellovibrionales.Bdellovibrionaceae.Bdellovibrio.Bdellovibrionales_bacterium_RIFCSPHIGHO2_01_FULL_40_29	2.61979			-
Bacteria.Dependentiae.Babeliae.Babeliales.candidate_division_TM6_bacterium_GW2011_GWF2_37_49.candidate_division_TM6_bacterium_GW2011_GWF2_37_49	2.61979			-
Bacteria.Cyanobacteria.Oxyphotobacteria.Oxyphotobacteria_Incertae_Sedis	3.52288			-
Bacteria.Acidobacteria.Acidobacteriia.Acidobacteriales.Acidobacteriaceae__Subgroup_1_	3.57403			-
Bacteria.Proteobacteria.Alphaproteobacteria.Rhizobiales.Devosiaceae	2.61979			-
Bacteria.Proteobacteria.Gammaproteobacteria.Betaproteobacteriales.Burkholderiaceae.Burkholderia_Caballeronia_Paraburkholderia.Burkholderia_ambifaria	2.92082			-
Bacteria.Fibrobacteres.Fibrobacteria.Fibrobacterales	3.31876			-
Bacteria.Actinobacteria.Thermoleophilia.Solirubrobacterales.Solirubrobacteraceae.Solirubrobacter	3.22185			-
Bacteria.Actinobacteria.Actinobacteria.Micromonosporales.Micromonosporaceae.Actinocatenispora	2.61979			-
Bacteria.Patescibacteria.ABY1.Candidatus_Kuenenbacteria	2.61979			-
Bacteria.Bacteroidetes.Ignavibacteria.Kryptoniales.BSV26	3.09691			-
Bacteria.Chloroflexi.Ktedonobacteria.Ktedonobacterales.Ktedonobacteraceae.G12_WMSP1	2.92082			-
Bacteria.Calditrichaeota	2.61979			-
Bacteria.Actinobacteria.Actinobacteria.Streptosporangiales	2.92082			-
Bacteria.Nitrospirae.Nitrospira.Nitrospirales.Nitrospiraceae	3.92082	nws	3.73517	0.000876762
Bacteria.Proteobacteria.Deltaproteobacteria.Oligoflexales.Oligoflexaceae	2.92082			-
Bacteria.Proteobacteria.Alphaproteobacteria.Caulobacterales	3.87506			-
Bacteria.Bacteroidetes.Bacteroidia.Sphingobacteriales.Lentimicrobiaceae	2.61979			-
Bacteria.Patescibacteria.Microgenomatia.Candidatus_Collierbacteria	3.22185			-
Bacteria.Planctomycetes.Planctomycetacia.Pirellulales.Pirellulaceae.Pirellula	3.61979			-
Bacteria.Planctomycetes.Phycisphaerae.Phycisphaerales.Phycisphaeraceae.SM1A02	3.39794			-
Bacteria.Halanaerobiaeota.Halanaerobiia.Halanaerobiales.Halanaerobiaceae.Halanaerobium.bacterium_YC_ZSS_LKJ5	2.61979			-
Bacteria.Firmicutes.Clostridia.Clostridiales.Lachnospiraceae	3.76592			-
Bacteria.Acidobacteria.Thermoanaerobaculia.Thermoanaerobaculales.Thermoanaerobaculaceae.Subgroup_10.Acidobacteria_bacterium_WX184	2.61979			-
Bacteria.Proteobacteria.Gammaproteobacteria.Alteromonadales	5.47833			-
Bacteria.Patescibacteria.Parcubacteria.Candidatus_Wolfebacteria	2.61979			-
Bacteria.Nitrospirae.Nitrospira.Nitrospirales.Nitrospiraceae.Nitrospira.Ephemera_danica	2.61979			-
Bacteria.Firmicutes.Negativicutes	2.61979			-
Bacteria.GAL15	2.61979			-
Bacteria.Proteobacteria.Alphaproteobacteria.Rickettsiales.SM2D12	2.61979			-
Bacteria.Halanaerobiaeota.Halanaerobiia.Halanaerobiales.Halobacteroidaceae	2.61979			-
Bacteria.Verrucomicrobia.Verrucomicrobiae.Opitutales	3.85024	nws	3.6606	0.00534529
Bacteria.Proteobacteria.Gammaproteobacteria.Nitrococcales.Halorhodospiraceae	2.61979			-
Bacteria.Proteobacteria.Gammaproteobacteria.Alteromonadales.Psychromonadaceae.Motilimonas	2.61979			-
Bacteria.Aquificae.Aquificae	2.61979			-
Bacteria.Acidobacteria.Holophagae.Subgroup_7	3.52288			-
Bacteria.Proteobacteria.Deltaproteobacteria.Myxococcales.Haliangiaceae	4.19957			-
Bacteria.Cyanobacteria.Oxyphotobacteria	3.82391	cwr	3.6024	0.00191314
Bacteria.Proteobacteria.Gammaproteobacteria.Betaproteobacteriales.Methylophilaceae.Methylotenera	2.92082			-
Bacteria.Chlamydiae	2.92082			-
Bacteria.Planctomycetes.Planctomycetacia.Isosphaerales.Isosphaeraceae.Aquisphaera	2.92082			-
Bacteria.Proteobacteria.Alphaproteobacteria.Sphingomonadales.Sphingomonadaceae.Altererythrobacter	3.09691			-
Bacteria.Proteobacteria.Alphaproteobacteria.Micropepsales.Micropepsaceae	3.69897	cws	3.49696	0.00505005
Bacteria.Firmicutes.Erysipelotrichia.Erysipelotrichales	2.92082			-
Bacteria.Actinobacteria.Actinobacteria.Propionibacteriales.Nocardioidaceae.Nocardioides.Nocardioides_sp_	2.61979			-
Bacteria.Epsilonbacteraeota.Campylobacteria.Campylobacterales.Arcobacteraceae	2.61979			-
Bacteria.Calditrichaeota.Calditrichia	2.61979			-
Bacteria.Proteobacteria.Deltaproteobacteria.Myxococcales.Polyangiaceae	3.69897	cws	3.48449	0.0149482
Bacteria.Aquificae.Aquificae.Aquificales	2.61979			-
Bacteria.Actinobacteria.Actinobacteria.Frankiales.Geodermatophilaceae.Blastococcus	2.61979			-
Bacteria.Proteobacteria.Gammaproteobacteria.Immundisolibacterales.Immundisolibacteraceae.Immundisolibacter	2.61979			-
Bacteria.Proteobacteria.Deltaproteobacteria.Myxococcales.Myxococcaceae	2.61979			-
Bacteria.Proteobacteria.Deltaproteobacteria.Myxococcales.Phaselicystidaceae.Phaselicystis	3.22185			-
Bacteria.Omnitrophicaeota.Omnitrophia.Omnitrophales.Omnitrophaceae.Candidatus_Omnitrophus	3.09691			-
Bacteria.Proteobacteria.Deltaproteobacteria.Bdellovibrionales.Bdellovibrionaceae	3.89854	cws	3.60635	0.0145006
Bacteria.Patescibacteria.Microgenomatia	3.46489			-
Bacteria.Bacteroidetes.Bacteroidia.Sphingobacteriales.Sphingobacteriaceae.Pedobacter	2.92082			-
Bacteria.Bacteroidetes.Bacteroidia.Cytophagales.Microscillaceae.Chryseolinea	3.46489			-
Bacteria.Actinobacteria.Actinobacteria.Frankiales.Cryptosporangiaceae.Fodinicola	2.92082			-
Bacteria.Planctomycetes.vadinHA49.bacterium_UW_659_2_F09.bacterium_UW_659_2_F09.bacterium_UW_659_2_F09	2.61979			-
Bacteria.Planctomycetes.vadinHA49.bacterium_UW_659_2_F09.bacterium_UW_659_2_F09	2.61979			-
Bacteria.Actinobacteria.Actinobacteria.Streptosporangiales.Thermomonosporaceae.Actinoallomurus	2.61979			-
Bacteria.Verrucomicrobia.Verrucomicrobiae.Opitutales.Opitutaceae	3.85024	nws	3.65201	0.00534529
Bacteria.Firmicutes.Bacilli.Bacillales.Planococcaceae.Lysinibacillus	2.61979			-
Bacteria.Proteobacteria.Gammaproteobacteria.Pseudomonadales.Pseudomonadaceae.Pseudomonas.Pseudomonas_citronellolis	2.61979			-
Bacteria.Planctomycetes.vadinHA49	3.31876			-
Bacteria.Firmicutes.Negativicutes.Selenomonadales	2.61979			-
Bacteria.Actinobacteria.Actinobacteria.Streptosporangiales.Streptosporangiaceae.Nonomuraea	2.61979			-
Bacteria.Proteobacteria.Deltaproteobacteria.RCP2_54	2.92082			-
Bacteria.Patescibacteria.Gracilibacteria.Candidatus_Peribacteria	2.61979			-
Bacteria.Gemmatimonadetes	4.58827	nws	4.28087	0.00313455
Bacteria.Proteobacteria.Deltaproteobacteria	4.78116	nws	4.34057	0.0190216
Bacteria.Chloroflexi.Anaerolineae.RBG_13_54_9	3.52288			-
Bacteria.Proteobacteria.Gammaproteobacteria.Nitrococcales.Nitrococcaceae.Halopeptonella	2.92082			-
Bacteria.Actinobacteria.Actinobacteria.Pseudonocardiales.Pseudonocardiaceae.Actinophytocola	3.61979			-
Bacteria.Actinobacteria.Actinobacteria.Frankiales.Acidothermaceae	4.24304			-
Bacteria.Bacteroidetes.Bacteroidia.Cytophagales.Microscillaceae.Ohtaekwangia	3.09691			-
Bacteria.Proteobacteria.Deltaproteobacteria.Syntrophobacterales.Syntrophaceae	2.92082			-
Bacteria.Proteobacteria.Gammaproteobacteria.Pseudomonadales.Pseudomonadaceae.Pseudomonas.Pseudomonas_sp_HS5322	2.92082			-
Bacteria.Firmicutes.Bacilli.Bacillales.Paenibacillaceae.Paenibacillus.Bacillus_sp_DB111_2010_	3.22185			-
Bacteria.Proteobacteria.Deltaproteobacteria.MBNT15	2.61979			-
Bacteria.Bacteroidetes.Bacteroidia.Sphingobacteriales.KD3_93	2.92082			-
Bacteria.Planctomycetes.Pla3_lineage	2.61979			-
Bacteria.Proteobacteria.Alphaproteobacteria.Micavibrionales	3.22185			-
Bacteria.Proteobacteria.Alphaproteobacteria.Rhizobiales.Xanthobacteraceae.Rhodoplanes	3.73373			-
Bacteria.Planctomycetes.Phycisphaerae.Pla1_lineage	2.61979			-
Bacteria.Aquificae.Aquificae.Aquificales.Aquificaceae	2.61979			-
Bacteria.Proteobacteria.Alphaproteobacteria.Rhizobiales.Rhizobiales_Incertae_Sedis.Nordella	2.92082			-
Bacteria.FCPU426	2.92082			-
Bacteria.Dependentiae.Babeliae	3.09691			-
Bacteria.Dependentiae.Babeliae.Babeliales.candidate_division_TM6_bacterium_GW2011_GWF2_37_49.candidate_division_TM6_bacterium_GW2011_GWF2_37_49.candidate_division_TM6_bacterium_GW2011_GWF2_37_49	2.61979			-
Bacteria.Firmicutes.Bacilli.Bacillales.Bacillaceae.Virgibacillus	2.61979			-
Bacteria.Proteobacteria.Deltaproteobacteria.Myxococcales.Blfdi19	2.92082			-
Bacteria.Planctomycetes.Planctomycetacia.Pirellulales	3.94201			-
Bacteria.Proteobacteria.Gammaproteobacteria.Steroidobacterales.Steroidobacteraceae.Steroidobacter	4.16386	cwr	3.81102	0.0494797
Bacteria.Firmicutes.Clostridia.Clostridiales.Clostridiaceae_1.Clostridium_sensu_stricto_10	2.61979			-
Bacteria.Firmicutes.Clostridia.Clostridiales.Clostridiaceae_1.Clostridium_sensu_stricto_13	2.61979			-
Bacteria.Firmicutes.Clostridia.Clostridiales.Clostridiaceae_1.Clostridium_sensu_stricto_12	2.92082			-
Bacteria.Proteobacteria.Gammaproteobacteria.Betaproteobacteriales.Burkholderiaceae.Comamonas.Comamonas_testosteroni	3.09691			-
Bacteria.Planctomycetes.Planctomycetacia.Planctomycetales.Rubinisphaeraceae	2.92082			-
Bacteria.Proteobacteria.Deltaproteobacteria.Oligoflexales	3.31876			-
Bacteria.Actinobacteria.Actinobacteria.Micromonosporales.Micromonosporaceae.Catenuloplanes	2.61979			-
Bacteria.Chloroflexi.Chloroflexia.Thermomicrobiales.JG30_KF_CM45.bacterium_Ellin6537.bacterium_Ellin6537	2.92082			-
Bacteria.Calditrichaeota.Calditrichia.Calditrichales.Calditrichaceae.Calorithrix	2.61979			-
Bacteria.Patescibacteria.Berkelbacteria	2.61979			-
Bacteria.Proteobacteria.Deltaproteobacteria.Desulfuromonadales.Geobacteraceae.Geobacter	2.61979			-
Bacteria.Proteobacteria.Gammaproteobacteria.PLTA13	2.61979			-
Bacteria.Proteobacteria.Gammaproteobacteria.Betaproteobacteriales.Burkholderiaceae.Polynucleobacter	2.61979			-
Bacteria.Acidobacteria.Thermoanaerobaculia	3.31876			-
Bacteria.Proteobacteria.Gammaproteobacteria.Acidiferrobacterales.Acidiferrobacteraceae.Sulfurifustis	2.92082			-
Bacteria.Chloroflexi.TK10.bacterium_Ellin6543.bacterium_Ellin6543.bacterium_Ellin6543.bacterium_Ellin6543	2.92082			-
Bacteria.Actinobacteria.Rubrobacteria.Rubrobacterales.Rubrobacteriaceae.Rubrobacter	2.61979			-
Bacteria.Actinobacteria.Acidimicrobiia.Microtrichales.Iamiaceae.Iamia	2.61979			-
Bacteria.Proteobacteria.Gammaproteobacteria	5.76747			-
Bacteria.Actinobacteria.Actinobacteria	4.90309	cwr	4.54497	0.0172682
Bacteria.Gemmatimonadetes.Longimicrobia.Longimicrobiales	3.09691			-
Bacteria.Proteobacteria.Deltaproteobacteria.SAR324_clade_Marine_group_B_.Candidatus_Nitrosoarchaeum_limnia_SFB1.Candidatus_Nitrosoarchaeum_limnia_SFB1	2.61979			-
Bacteria.Proteobacteria.Alphaproteobacteria.Rhizobiales.Beijerinckiaceae.Methylobacterium.Methylobacterium_radiotolerans	2.61979			-
Bacteria.Hydrogenedentes.Hydrogenedentia.Hydrogenedentiales.Hydrogenedensaceae	2.92082			-
Bacteria.Proteobacteria.Deltaproteobacteria.Oligoflexales.0319_6G20.marine_metagenome	2.61979			-
Bacteria.Bacteroidetes.Ignavibacteria.Ignavibacteriales	2.92082			-
Bacteria.Acidobacteria.Acidobacteriia.Solibacterales	4.31876	cws	3.9643	0.00312608
Bacteria.Actinobacteria.Nitriliruptoria	2.92082			-
Bacteria.Patescibacteria.ABY1.Candidatus_Komeilibacteria	2.61979			-
Bacteria.Proteobacteria.Alphaproteobacteria.Rhizobiales.Labraceae	2.92082			-
Bacteria.Proteobacteria.Alphaproteobacteria.Rhodospirillales.Magnetospirillaceae	2.92082			-
Bacteria.Proteobacteria.Gammaproteobacteria.Betaproteobacteriales.Burkholderiaceae.Burkholderia_Caballeronia_Paraburkholderia.Burkholderia_sp_YP_XY11_3	3.39794			-
Bacteria.Acidobacteria	5.07311			-
Bacteria.Actinobacteria.Rubrobacteria.Rubrobacterales.Rubrobacteriaceae	2.61979			-
Bacteria.Bacteroidetes.Bacteroidia.Flavobacteriales.Weeksellaceae.Cloacibacterium	3.52288			-
Bacteria.Spirochaetes.Leptospirae.Leptospirales.Leptospiraceae.RBG_16_49_21	2.61979			-
Bacteria.Patescibacteria.Parcubacteria.Candidatus_Yanofskybacteria.Candidatus_Yanofskybacteria_bacterium_RIFCSPHIGHO2_02_FULL_46_19.Candidatus_Yanofskybacteria_bacterium_RIFCSPHIGHO2_02_FULL_46_19	2.61979			-
Bacteria.Acidobacteria.Blastocatellia__Subgroup_4_.Blastocatellales	3.73373			-
Bacteria.Actinobacteria.Actinobacteria.Micromonosporales.Micromonosporaceae.Rugosimonospora	3.09691			-
Bacteria.Calditrichaeota.Calditrichia.Calditrichales	2.61979			-
Bacteria.Proteobacteria.Alphaproteobacteria.Caulobacterales.Caulobacteraceae.Asticcacaulis	2.61979			-
Bacteria.Actinobacteria.Actinobacteria.Micromonosporales.Micromonosporaceae.Dactylosporangium	2.61979			-
Bacteria.Patescibacteria.Parcubacteria.Candidatus_Zambryskibacteria.Parcubacteria_group_bacterium_GW2011_GWA2_40_14.Parcubacteria_group_bacterium_GW2011_GWA2_40_14	3.09691			-
Bacteria.Nitrospirae.4_29_1	2.61979			-
Bacteria.Actinobacteria.Actinobacteria.Micrococcales.Intrasporangiaceae	2.92082			-
Bacteria.Proteobacteria.Alphaproteobacteria.Rhizobiales.Rhizobiaceae.Mesorhizobium	3.09691			-
Bacteria.Proteobacteria.Alphaproteobacteria.Acetobacterales.Acetobacteraceae.Acidicaldus	2.92082			-
Bacteria.Patescibacteria.Parcubacteria.Candidatus_Jorgensenbacteria.Candidatus_Adlerbacteria_bacterium_GW2011_GWC1_50_9.Candidatus_Adlerbacteria_bacterium_GW2011_GWC1_50_9.Candidatus_Adlerbacteria_bacterium_GW2011_GWC1_50_9	3.22185			-
Bacteria.Hydrogenedentes.Hydrogenedentia.Hydrogenedentiales	2.92082			-
Bacteria.Firmicutes.Clostridia.Clostridiales.Clostridiaceae_1.Clostridium_sensu_stricto_7	2.92082			-
Bacteria.Patescibacteria.Parcubacteria.Candidatus_Nomurabacteria.Candidatus_Nomurabacteria_bacterium_GW2011_GWB1_35_20.Candidatus_Nomurabacteria_bacterium_GW2011_GWB1_35_20.Candidatus_Nomurabacteria_bacterium_GW2011_GWB1_35_20	2.61979			-
Bacteria.Bacteroidetes.Bacteroidia.Chitinophagales.Chitinophagaceae.Heliimonas	2.61979			-
Bacteria.Chlamydiae.Chlamydiae.Chlamydiales.cvE6	2.61979			-
Bacteria.Actinobacteria.Actinobacteria.Micromonosporales.Micromonosporaceae.Actinoplanes	3.66118			-
Bacteria.Planctomycetes.OM190.planctomycete_A_2.planctomycete_A_2	2.92082			-
Bacteria.Proteobacteria.Deltaproteobacteria.Myxococcales.KD3_10	2.61979			-
Bacteria.Epsilonbacteraeota	4.06695			-
Bacteria.Actinobacteria.Actinobacteria.Streptomycetales.Streptomycetaceae	3.92082			-
Bacteria.Patescibacteria.Parcubacteria.Candidatus_Yanofskybacteria.Candidatus_Yanofskybacteria_bacterium_RIFCSPHIGHO2_02_FULL_46_19.Candidatus_Yanofskybacteria_bacterium_RIFCSPHIGHO2_02_FULL_46_19.Candidatus_Yanofskybacteria_bacterium_RIFCSPHIGHO2_02_FULL_46_19	2.61979			-
Bacteria.Bacteroidetes.Bacteroidia.Flavobacteriales	4			-
Bacteria.Proteobacteria.Alphaproteobacteria.Azospirillales.Inquilinaceae.Inquilinus	2.61979			-
Bacteria.Fusobacteria.Fusobacteriia	3.39794			-
Bacteria.Acidobacteria.Acidobacteriia.Acidobacteriales.Koribacteraceae.Candidatus_Koribacter	3.31876			-
Bacteria.Patescibacteria.Saccharimonadia.Saccharimonadales.wastewater_metagenome.wastewater_metagenome	2.61979			-
Bacteria.Acidobacteria.Subgroup_15	2.61979			-
Bacteria.Bacteroidetes.Ignavibacteria.OPB56	3.31876			-
Bacteria.Acidobacteria.Subgroup_17	3.09691			-
Bacteria.Proteobacteria.Deltaproteobacteria.Myxococcales.27F_1492R	2.61979			-
Bacteria.Proteobacteria.Gammaproteobacteria.Betaproteobacteriales.Rhodocyclaceae.Azospira	2.61979			-
Bacteria.Acidobacteria.Thermoanaerobaculia.Thermoanaerobaculales	3.31876			-
Bacteria.Fibrobacteres.Fibrobacteria.Fibrobacterales.Fibrobacteraceae	3.31876			-
Bacteria.Proteobacteria.Gammaproteobacteria.Enterobacteriales.Enterobacteriaceae	4.43933			-
Bacteria.Proteobacteria.Deltaproteobacteria.Myxococcales.Polyangiaceae.Minicystis	2.61979			-
Bacteria.Actinobacteria.Actinobacteria.Pseudonocardiales.Pseudonocardiaceae.Amycolatopsis	3.09691			-
Bacteria.Proteobacteria.Gammaproteobacteria.Xanthomonadales	3.52288			-
Bacteria.Verrucomicrobia.Verrucomicrobiae.Pedosphaerales.Pedosphaeraceae.bacterium_Ellin517.bacterium_Ellin517	3.09691			-
Bacteria.Verrucomicrobia.Verrucomicrobiae.Pedosphaerales.Pedosphaeraceae.bacterium_Ellin517	3.09691			-
Bacteria.Patescibacteria.Saccharimonadia.Saccharimonadales	3.09691			-
Bacteria.Armatimonadetes.Fimbriimonadia.Fimbriimonadales	3.22185			-
Bacteria.Latescibacteria.Latescibacteria.Latescibacterales	2.92082			-
Bacteria.Armatimonadetes.Chthonomonadetes.Chthonomonadales	3.22185			-
Bacteria.Actinobacteria.Actinobacteria.Pseudonocardiales.Pseudonocardiaceae	4.06695	cwr	3.75407	0.012296
Bacteria.Patescibacteria.Parcubacteria.Candidatus_Yanofskybacteria.Candidatus_Yanofskybacteria_bacterium_GW2011_GWF2_43_596.Candidatus_Yanofskybacteria_bacterium_GW2011_GWF2_43_596.Candidatus_Yanofskybacteria_bacterium_GW2011_GWF2_43_596	2.61979			-
Bacteria.Proteobacteria.Gammaproteobacteria.Aeromonadales.Aeromonadaceae.Aeromonas.Aeromonas_hydrophila_subsp_hydrophila	3.31876			-
Bacteria.Actinobacteria.Nitriliruptoria.Nitriliruptorales.Nitriliruptoraceae	2.92082			-
Bacteria.Patescibacteria.Microgenomatia.Candidatus_Pacebacteria	2.92082			-
Bacteria.Verrucomicrobia.Verrucomicrobiae.S_BQ2_57_soil_group	3.09691			-
Bacteria.Proteobacteria.Deltaproteobacteria.Sva0485	2.92082			-
Bacteria.Proteobacteria.Alphaproteobacteria.Acetobacterales	3.22185			-
Bacteria.Armatimonadetes.Chthonomonadetes.Chthonomonadales.Chthonomonadaceae.Chthonomonas	3.09691			-
Bacteria.Spirochaetes.Spirochaetia.Spirochaetales	2.61979			-
Bacteria.Fibrobacteres	3.31876			-
Bacteria.Fibrobacteres.Fibrobacteria.Fibrobacterales.possible_family_01	2.61979			-
Bacteria.Proteobacteria.Gammaproteobacteria.Competibacterales	3.46489			-
Bacteria.Bacteroidetes.Bacteroidia.Flavobacteriales.Weeksellaceae.Elizabethkingia.Elizabethkingia_anophelis	2.92082			-
Bacteria.Chloroflexi.AD3	4.26324			-
Bacteria.Actinobacteria.Actinobacteria.Frankiales.Cryptosporangiaceae	4.1383	cwr	3.81259	0.040458
Bacteria.Proteobacteria.Gammaproteobacteria.Pseudomonadales.Moraxellaceae	3.92082	cwr	3.66077	0.0193283
Bacteria.Patescibacteria.Parcubacteria.Candidatus_Giovannonibacteria.Candidatus_Giovannonibacteria_bacterium_GW2011_GWF2_42_19.Candidatus_Giovannonibacteria_bacterium_GW2011_GWF2_42_19	2.61979			-
Bacteria.Proteobacteria.Deltaproteobacteria.Desulfarculales.Desulfarculaceae.Desulfatiglans	2.92082			-
Bacteria.Calditrichaeota.Calditrichia.Calditrichales.Calditrichaceae	2.61979			-
Bacteria.Actinobacteria.Actinobacteria.Kineosporiales.Kineosporiaceae	2.61979			-
Bacteria.Proteobacteria.Gammaproteobacteria.Steroidobacterales	4.18799			-
Bacteria.Proteobacteria.Alphaproteobacteria.Dongiales.Dongiaceae.Dongia	3.22185			-
Bacteria.Proteobacteria.Alphaproteobacteria.Rhodobacterales.Rhodobacteraceae.Lentibacter	3.39794			-
Bacteria.Proteobacteria.Alphaproteobacteria.Sphingomonadales.Sphingomonadaceae	4.03476			-
Bacteria.Chloroflexi.Ktedonobacteria.Ktedonobacterales	4.01773			-
Bacteria.Actinobacteria.Actinobacteria.Micromonosporales.Micromonosporaceae.Rhizocola	2.61979			-
Bacteria.Cyanobacteria.Oxyphotobacteria.Thermosynechococcales.Thermosynechococcaceae	3.31876			-
Bacteria.Hydrogenedentes	2.92082			-
Bacteria.Proteobacteria.Alphaproteobacteria.Parvibaculales	2.92082			-
Bacteria.Bacteroidetes.Bacteroidia.Cytophagales.Microscillaceae	4.29189	cws	3.89403	0.0386178
Bacteria.Armatimonadetes.Armatimonadia.Armatimonadales	2.92082			-
Bacteria.Acidobacteria.Acidobacteriia.Solibacterales.Solibacteraceae__Subgroup_3_.PAUC26f	2.61979			-
Bacteria.Proteobacteria.Gammaproteobacteria.Immundisolibacterales	2.61979			-
Bacteria.Proteobacteria.Gammaproteobacteria.Betaproteobacteriales.Burkholderiaceae.Burkholderia_Caballeronia_Paraburkholderia.Burkholderia_cepacia	2.92082			-
Bacteria.Proteobacteria.Gammaproteobacteria.Salinisphaerales	3.09691			-
Bacteria.FBP	2.61979			-
Bacteria.Bacteroidetes.Bacteroidia.Bacteroidales	3.46489			-
Bacteria.Elusimicrobia	3.92082			-
Bacteria.Firmicutes.Clostridia.Clostridiales.Heliobacteriaceae	2.61979			-
Bacteria.Patescibacteria.Microgenomatia.Candidatus_Woesebacteria	2.92082			-
Bacteria.Patescibacteria.ABY1.Candidatus_Magasanikbacteria	3.09691			-
Bacteria.Verrucomicrobia.Verrucomicrobiae.Pedosphaerales	4.57883	cws	4.20453	0.0105272
Bacteria.Actinobacteria.Actinobacteria.Corynebacteriales.Corynebacteriaceae	2.61979			-
Bacteria.Proteobacteria.Gammaproteobacteria.Betaproteobacteriales.Nitrosomonadaceae.GOUTA6	3.39794			-
Bacteria.Chloroflexi.JG30_KF_CM66	2.92082			-
Bacteria.Proteobacteria.Deltaproteobacteria.Desulfarculales	3.52288			-
Bacteria.Proteobacteria.Gammaproteobacteria.Betaproteobacteriales.Gallionellaceae.Candidatus_Nitrotoga	2.92082			-
Bacteria.BRC1	2.61979			-
Bacteria.Planctomycetes	4.78116			-
Bacteria.Proteobacteria.Gammaproteobacteria.Cellvibrionales.Spongiibacteraceae.BD1_7_clade	2.61979			-
Bacteria.Elusimicrobia.Lineage_IIc.Elusimicrobia_bacterium_RIFCSPHIGHO2_02_FULL_39_36	2.61979			-
Bacteria.Proteobacteria.Alphaproteobacteria.Rhizobiales.Kaistiaceae.Kaistia	2.61979			-
Bacteria.Aquificae	2.61979			-
Bacteria.Verrucomicrobia.Verrucomicrobiae.Pedosphaerales.Pedosphaeraceae.ADurb_Bin063_1	4.26324	nws	3.85032	0.0371737
Bacteria.Actinobacteria.Actinobacteria.Frankiales.Nakamurellaceae.Nakamurella	2.61979			-
Bacteria.Hydrogenedentes.Hydrogenedentia	2.92082			-
Bacteria.Firmicutes.Clostridia.Clostridiales.Family_XVII	2.61979			-
Bacteria.Firmicutes.Clostridia.Clostridiales.Peptococcaceae	3.09691			-
Bacteria.Planctomycetes.Phycisphaerae.Tepidisphaerales.WD2101_soil_group.Planctomycetales_bacterium_Ellin6207.Planctomycetales_bacterium_Ellin6207	2.61979			-
Bacteria.Dependentiae.Babeliae.Babeliales	3.09691			-
Bacteria.Actinobacteria.Rubrobacteria	2.61979			-
Bacteria.Planctomycetes.Brocadiae.Brocadiales	4.12494			-
Bacteria.Chloroflexi.KD4_96	3.46489			-
Bacteria.Proteobacteria.Gammaproteobacteria.Betaproteobacteriales.Nitrosomonadaceae.IS_44	3.52288			-
Bacteria.Actinobacteria.Actinobacteria.Streptosporangiales.Thermomonosporaceae.Actinomadura	2.61979			-
Bacteria.Cyanobacteria.Melainabacteria.Obscuribacterales	2.61979			-
Bacteria.Actinobacteria.Actinobacteria.Micrococcales	3.69897			-
Bacteria.Proteobacteria.Alphaproteobacteria.Caulobacterales.Caulobacteraceae.Phenylobacterium	3.39794			-
Bacteria.Acidobacteria.AT_s3_28	2.61979			-
Bacteria.Proteobacteria.Alphaproteobacteria.Rhizobiales.Xanthobacteraceae.Rhodopseudomonas	2.61979			-
Bacteria.Bacteroidetes.Rhodothermia.Rhodothermales	2.61979			-
Bacteria.Proteobacteria.Gammaproteobacteria.Betaproteobacteriales.Nitrosomonadaceae	4.75333	nws	4.44025	0.00406347
Bacteria.Patescibacteria.Parcubacteria.Candidatus_Wolfebacteria.Candidatus_Wolfebacteria_bacterium_GW2011_GWC1_47_103.Candidatus_Wolfebacteria_bacterium_GW2011_GWC1_47_103.Candidatus_Wolfebacteria_bacterium_GW2011_GWC1_47_103	2.61979			-
Bacteria.Firmicutes.Clostridia.Clostridiales.Ruminococcaceae.Faecalibacterium	2.61979			-
Bacteria.Armatimonadetes.Fimbriimonadia	3.22185			-
Bacteria.Proteobacteria.Alphaproteobacteria.Dongiales.Dongiaceae	3.22185			-
Bacteria.Proteobacteria.Gammaproteobacteria.Oceanospirillales.Halomonadaceae.Halomonas	3.09691			-
Bacteria.Proteobacteria.Gammaproteobacteria.Diplorickettsiales	2.92082			-
Bacteria.Proteobacteria.Gammaproteobacteria.Acidiferrobacterales	2.92082			-
Bacteria.Bacteroidetes.Bacteroidia.Chitinophagales.Chitinophagaceae.Terrimonas	3.39794			-
Bacteria.Proteobacteria.Deltaproteobacteria.Myxococcales.Haliangiaceae.Haliangium	4.19957			-
Bacteria.Acidobacteria.Acidobacteriia.Solibacterales.Solibacteraceae__Subgroup_3_.Bryobacter	4	cws	3.70293	0.0130539
Bacteria.Firmicutes.Clostridia.Clostridiales.Family_XII	2.61979			-
Bacteria.Actinobacteria.Acidimicrobiia.Microtrichales.Ilumatobacteraceae	2.61979			-
Bacteria.Firmicutes.Bacilli	3.69897			-
Bacteria.Verrucomicrobia.Verrucomicrobiae.Chthoniobacterales.Chthoniobacteraceae	4.46489	cws	4.07643	0.048403
Bacteria.Halanaerobiaeota.Halanaerobiia.Halanaerobiales.Halanaerobiaceae.Halanaerobium	3.57403			-
Bacteria.Planctomycetes.Planctomycetacia.Gemmatales.Gemmataceae.Fimbriiglobus	2.61979			-
Bacteria.Actinobacteria.Actinobacteria.Catenulisporales.Actinospicaceae	3.76592			-
Bacteria.Proteobacteria.Gammaproteobacteria.Oceanospirillales.Pseudohongiellaceae	2.61979			-
Bacteria.Proteobacteria.Deltaproteobacteria.Myxococcales.Blfdi19.Anaeromyxobacter_dehalogenans	2.61979			-
Bacteria.Bacteroidetes.Bacteroidia.Flavobacteriales.Blattabacteriaceae.Blattabacterium	2.92082			-
Bacteria.Proteobacteria.Alphaproteobacteria.Sphingomonadales	4.03476			-
Bacteria.Proteobacteria.Alphaproteobacteria.Sphingomonadales.Sphingomonadaceae.Sphingobium.Sphingobium_sp_DDB_1	3.76592			-
Bacteria.Proteobacteria.Alphaproteobacteria.Sphingomonadales.Sphingomonadaceae.Novosphingobium	3.57403			-
Bacteria.Planctomycetes.Brocadiae.Brocadiales.Brocadiaceae	4.12494			-
Bacteria.Proteobacteria.Gammaproteobacteria.Xanthomonadales.Rhodanobacteraceae.Dokdonella	2.61979			-
Bacteria.Bacteroidetes.Bacteroidia.Flavobacteriales.Flavobacteriaceae.Flavobacterium	3.87506			-
Bacteria.Proteobacteria.Deltaproteobacteria.Myxococcales	4.61979	nws	4.17806	0.0193915
Bacteria.Proteobacteria.Alphaproteobacteria.Reyranellales.Reyranellaceae.Reyranella	3.61979	nws	3.46352	0.0310862
Bacteria.Omnitrophicaeota.Omnitrophia	3.09691			-
Bacteria.Bacteroidetes.Ignavibacteria	3.73373			-
Bacteria.Bacteroidetes.Bacteroidia.Chitinophagales.Chitinophagaceae.Flavisolibacter	2.61979			-
Bacteria.Planctomycetes.BD7_11	3.31876			-
Bacteria.Actinobacteria.Actinobacteria.Micrococcales.Intrasporangiaceae.Knoellia	2.92082			-
Bacteria.Actinobacteria.Thermoleophilia	4.25326			-
Bacteria.Epsilonbacteraeota.Campylobacteria.Campylobacterales.Sulfurovaceae.Sulfurovum.bacterium_episymbiont_of_Kiwa_sp_	2.61979			-
Bacteria.Bacteroidetes.Bacteroidia.Cytophagales.Cyclobacteriaceae.Algoriphagus	2.92082			-
Bacteria.Actinobacteria.Actinobacteria.Propionibacteriales	3.22185			-
Bacteria.Proteobacteria.Gammaproteobacteria.Oceanospirillales	3.22185			-
Bacteria.Spirochaetes.Leptospirae.Leptospirales	2.61979			-
Bacteria.Planctomycetes.Planctomycetacia.Gemmatales.Gemmataceae.Telmatocola	2.61979			-
Bacteria.Proteobacteria.Gammaproteobacteria.Pseudomonadales.Moraxellaceae.Acinetobacter.Acinetobacter_calcoaceticus	3.22185			-
Bacteria.Planctomycetes.Phycisphaerae.S_70	2.61979			-
Bacteria.Verrucomicrobia.Verrucomicrobiae.Verrucomicrobiales.Verrucomicrobiaceae	2.92082			-
Bacteria.Halanaerobiaeota	3.57403			-
Bacteria.Firmicutes.Negativicutes.Selenomonadales.Veillonellaceae	2.61979			-
Bacteria.Gemmatimonadetes.Gemmatimonadetes.Gemmatimonadales.Gemmatimonadaceae.Gemmatimonas	3.85024	nws	3.66033	0.00532208
Bacteria.Cyanobacteria.Oxyphotobacteria.Nostocales.Coleofasciculaceae.Microcoleus_PCC_7113	2.61979			-
Bacteria.Bacteroidetes.Bacteroidia.Flavobacteriales.Weeksellaceae.Elizabethkingia	2.92082			-
Bacteria.Rokubacteria	3.61979			-
Bacteria.Actinobacteria.Actinobacteria.Micromonosporales.Micromonosporaceae.Luedemannella	3.31876			-
Bacteria.Proteobacteria.Deltaproteobacteria.Myxococcales.Sandaracinaceae.Sandaracinus	2.61979			-
Bacteria.Gemmatimonadetes.Gemmatimonadetes.Gemmatimonadales.Gemmatimonadaceae	4.56427	nws	4.25997	0.00299597
Bacteria.Proteobacteria.Alphaproteobacteria.Elsterales.URHD0088	2.61979			-
Bacteria.Proteobacteria.Gammaproteobacteria.Xanthomonadales.Rhodanobacteraceae.Rhodanobacter	2.61979			-
Bacteria.Acidobacteria.Blastocatellia__Subgroup_4_.Blastocatellales.Blastocatellaceae	3.73373			-
Bacteria.Proteobacteria.Alphaproteobacteria.Parvibaculales.Parvibaculaceae	2.92082			-
Bacteria.Proteobacteria.Alphaproteobacteria.Acetobacterales.Acetobacteraceae.Roseomonas	2.61979			-
Bacteria.Proteobacteria.Gammaproteobacteria.Xanthomonadales.Rhodanobacteraceae	3.31876			-
Bacteria.Firmicutes.Clostridia.Clostridiales.Family_XII.Fusibacter	2.61979			-
Bacteria.Gemmatimonadetes.Gemmatimonadetes.Gemmatimonadales	4.56427	nws	4.25775	0.00299597
Bacteria.Actinobacteria.Rubrobacteria.Rubrobacterales	2.61979			-
Bacteria.Proteobacteria.Gammaproteobacteria.Salinisphaerales.Solimonadaceae.Nevskia	2.61979			-
Bacteria.Bacteroidetes.Bacteroidia.Cytophagales.Hymenobacteraceae.Adhaeribacter	3.09691			-
Bacteria.Bacteroidetes.Bacteroidia.Chitinophagales.Chitinophagaceae.UTBCD1	2.61979			-
Bacteria.Planctomycetes.Phycisphaerae.mle1_8	2.61979			-
Bacteria.Spirochaetes.Leptospirae.Leptospirales.Leptospiraceae	2.61979			-
Bacteria.Proteobacteria.Gammaproteobacteria.Betaproteobacteriales.Burkholderiaceae.Thiomonas	2.61979			-
Bacteria.Proteobacteria.Gammaproteobacteria.Betaproteobacteriales.Rhodocyclaceae.Dechloromonas	3.61979			-
Bacteria.Proteobacteria.Gammaproteobacteria.SZB30	2.61979			-
Bacteria.Proteobacteria.Alphaproteobacteria.Rhizobiales.Kaistiaceae	2.61979			-
Bacteria.Actinobacteria.Actinobacteria.Propionibacteriales.Nocardioidaceae.Kribbella	2.61979			-
Bacteria.Bacteroidetes.Chlorobia.Chlorobiales	3.22185			-
Bacteria.Planctomycetes.Pla4_lineage	3.87506			-
Bacteria.Bacteroidetes.Bacteroidia.Cytophagales	4.34406			-
Bacteria.Acidobacteria.Blastocatellia__Subgroup_4_.Blastocatellales.Blastocatellaceae.Aridibacter	2.61979			-
Bacteria.Patescibacteria.Parcubacteria.Candidatus_Yanofskybacteria.Candidatus_Yanofskybacteria_bacterium_GW2011_GWF2_43_596.Candidatus_Yanofskybacteria_bacterium_GW2011_GWF2_43_596	2.61979			-
Bacteria.Proteobacteria.Gammaproteobacteria.Gammaproteobacteria_Incertae_Sedis	3.98152			-
Bacteria.Proteobacteria.Gammaproteobacteria.Betaproteobacteriales.Burkholderiaceae.Bordetella	2.61979			-
Bacteria.Patescibacteria.Saccharimonadia.Saccharimonadales.wastewater_metagenome	2.61979			-
Bacteria.Aquificae.Aquificae.Aquificales.Aquificaceae.Hydrogenobacter	2.61979			-
Bacteria.Proteobacteria.Alphaproteobacteria.Rhizobiales.Beijerinckiaceae.Microvirga	2.61979			-
Bacteria.Proteobacteria.Gammaproteobacteria.Enterobacteriales.Enterobacteriaceae.Klebsiella	4.37566			-
Bacteria.Proteobacteria.Gammaproteobacteria.Betaproteobacteriales.Rhodocyclaceae	4.05115	nwr	3.76826	0.00869833
Bacteria.Elusimicrobia.Elusimicrobia.MVP_88	3.09691			-
Bacteria.Actinobacteria.Actinobacteria.Micromonosporales.Micromonosporaceae.Rhizocola.Catellatospora_sp_KC_EP_S6	2.61979			-
Bacteria.Proteobacteria.Deltaproteobacteria.Myxococcales.Nannocystaceae.Enhygromyxa	2.61979			-
Bacteria.Acidobacteria.Acidobacteriia.Solibacterales.Solibacteraceae__Subgroup_3_.Candidatus_Solibacter	4.05115	nws	3.69028	0.0247087
Bacteria.Chloroflexi.Chloroflexia	3.76592			-
Bacteria.Deinococcus_Thermus.Deinococci.Deinococcales.Trueperaceae.Truepera	2.61979			-
Bacteria.Entotheonellaeota.Entotheonellia.Entotheonellales	2.61979			-
Bacteria.Proteobacteria.Alphaproteobacteria.Caulobacterales.Caulobacteraceae.Brevundimonas	3.22185			-
Bacteria.Chloroflexi.Chloroflexia.Chloroflexales.Roseiflexaceae	3.73373			-
Bacteria.Proteobacteria.Deltaproteobacteria.Myxococcales.Polyangiaceae.Sorangium	2.61979			-
Bacteria.Epsilonbacteraeota.Campylobacteria.Campylobacterales.Thiovulaceae.Sulfuricurvum	3.09691			-
Bacteria.Proteobacteria.Gammaproteobacteria.Acidiferrobacterales.Acidiferrobacteraceae	2.92082			-
Bacteria.Cyanobacteria.Oxyphotobacteria.Thermosynechococcales	3.31876			-
Bacteria.Proteobacteria.Gammaproteobacteria.Betaproteobacteriales.Nitrosomonadaceae.Ellin6067	3.76592	nws	3.64226	0.00918679
Bacteria.Actinobacteria.Actinobacteria.Micrococcales.Cellulomonadaceae	2.61979			-
Bacteria.Proteobacteria.Alphaproteobacteria.Rhodospirillales	3.52288			-
Bacteria.Patescibacteria.Parcubacteria.Candidatus_Yanofskybacteria.Candidatus_Yanofskybacteria_bacterium_GW2011_GWF2_43_596	2.61979			-
Bacteria.Halanaerobiaeota.Halanaerobiia.Halanaerobiales.Halanaerobiaceae	3.57403			-
Bacteria.Acidobacteria.Holophagae.Holophagales	2.61979			-
Bacteria.Acidobacteria.Blastocatellia__Subgroup_4_.Pyrinomonadales	3.85024			-
Bacteria.Armatimonadetes.Fimbriimonadia.Fimbriimonadales.Fimbriimonadaceae	3.22185			-
Bacteria.Proteobacteria.Gammaproteobacteria.Betaproteobacteriales.Rhodocyclaceae.Uliginosibacterium	3.09691			-
Bacteria.Proteobacteria.Alphaproteobacteria.Micavibrionales.Micavibrionaceae	3.22185	nws	3.46328	0.0185661
Bacteria.Cyanobacteria.Melainabacteria	2.92082			-
Bacteria.Chloroflexi.Chloroflexia.Thermomicrobiales.JG30_KF_CM45	2.92082			-
Bacteria.Bacteroidetes.Bacteroidia.Sphingobacteriales.Sphingobacteriaceae.Mucilaginibacter	3.61979			-
Bacteria.Planctomycetes.Planctomycetacia.Planctomycetales	3.69897	nws	3.51413	0.013273
Bacteria.Actinobacteria.Thermoleophilia.Solirubrobacterales.67_14	3.22185			-
Bacteria.Planctomycetes.Phycisphaerae.Phycisphaerales.Phycisphaeraceae.Phycisphaera	2.92082			-
Bacteria.Actinobacteria.Actinobacteria.Propionibacteriales.Nocardioidaceae	3.22185			-
Bacteria.Chloroflexi.Chloroflexia.Chloroflexales.Roseiflexaceae.Roseiflexus	3.73373			-
Bacteria.Firmicutes.Bacilli.Lactobacillales.Leuconostocaceae.Weissella	2.61979			-
Bacteria.Proteobacteria.Alphaproteobacteria.Reyranellales	3.66118			-
Bacteria.Verrucomicrobia.Verrucomicrobiae.Verrucomicrobiales.Rubritaleaceae.Luteolibacter	2.61979			-
Bacteria.Proteobacteria.Gammaproteobacteria.Betaproteobacteriales.Burkholderiaceae.Ralstonia	3.52288			-
Bacteria.Patescibacteria.ABY1.Candidatus_Magasanikbacteria.Candidatus_Magasanikbacteria_bacterium_RIFOXYD1_FULL_40_23	2.92082			-
Bacteria.Bacteroidetes.Bacteroidia.Bacteroidales.Bacteroidaceae.Bacteroides.iron_reducing_bacterium_enrichment_culture_clone_HN_HFO47	2.92082			-
Bacteria.Planctomycetes.OM190.planctomycete_A_2.planctomycete_A_2.planctomycete_A_2.planctomycete_A_2	2.92082			-
Bacteria.Proteobacteria.Alphaproteobacteria.Rhizobiales.Beijerinckiaceae.Methylobacterium	2.61979			-
Bacteria.Proteobacteria.Alphaproteobacteria.Rhodobacterales	3.39794			-
Bacteria.Proteobacteria.Alphaproteobacteria.Rhizobiales.Beijerinckiaceae.Bosea	2.61979			-
Bacteria.Bacteroidetes.Bacteroidia.Chitinophagales.Chitinophagaceae.Flavitalea	2.61979			-
Bacteria.Firmicutes.Bacilli.Bacillales	3.57403			-
Bacteria.Proteobacteria.Deltaproteobacteria.Myxococcales.BIrii41	3.46489			-
Bacteria.Proteobacteria.Gammaproteobacteria.Steroidobacterales.Woeseiaceae	2.61979			-
Bacteria.Chloroflexi.Ktedonobacteria.Ktedonobacterales.Ktedonobacteraceae.HSB_OF53_F07	3.09691			-
Bacteria.Chloroflexi.Chloroflexia.Chloroflexales	3.73373			-
Bacteria.Firmicutes.Erysipelotrichia.Erysipelotrichales.Erysipelotrichaceae.Erysipelothrix	2.61979			-
Bacteria.Patescibacteria.Parcubacteria.Candidatus_Zambryskibacteria	3.31876			-
Bacteria.Patescibacteria.Parcubacteria.Candidatus_Yanofskybacteria.Candidatus_Yanofskybacteria_bacterium_RIFCSPHIGHO2_02_FULL_46_19	2.61979			-
Bacteria.Actinobacteria.Thermoleophilia.Gaiellales	4.09691			-
Bacteria.Proteobacteria.Gammaproteobacteria.Betaproteobacteriales.Burkholderiaceae	5.16261			-
Bacteria.Planctomycetes.vadinHA49.bacterium_UW_659_2_F09.bacterium_UW_659_2_F09.bacterium_UW_659_2_F09.bacterium_UW_659_2_F09	2.61979			-
Bacteria.Actinobacteria.Actinobacteria.Corynebacteriales.Corynebacteriaceae.Corynebacterium_1	2.61979			-
Bacteria.Nitrospirae.Nitrospira.Nitrospirales	3.92082	nws	3.77063	0.000876762
Bacteria.Proteobacteria.Alphaproteobacteria.Rhizobiales.Hyphomicrobiaceae.Pedomicrobium	2.92082			-
Bacteria.Elusimicrobia.Elusimicrobia.Lineage_IV	3.31876			-
Bacteria.Latescibacteria.Latescibacteria	2.92082			-
Bacteria.Patescibacteria.Parcubacteria.Candidatus_Azambacteria.Parcubacteria_bacterium_C7867_005.Parcubacteria_bacterium_C7867_005	2.61979			-
Bacteria.Proteobacteria.Gammaproteobacteria.Alteromonadales.Psychromonadaceae	2.61979			-
Bacteria.Verrucomicrobia.Verrucomicrobiae	4.87264	cws	4.49495	0.00664479
Bacteria.Actinobacteria.Actinobacteria.Corynebacteriales.Nocardiaceae	2.61979			-
Bacteria.Calditrichaeota.Calditrichia.Calditrichales.Calditrichaceae.Calorithrix.bacterium_enrichment_culture_clone_Anammox_9	2.61979			-
Bacteria.Chloroflexi.Ktedonobacteria.Ktedonobacterales.Ktedonobacteraceae.Thermosporothrix	2.92082			-
Bacteria.Nitrospirae.Thermodesulfovibrionia	2.92082			-
Bacteria.Chloroflexi.TK10	3.57403			-
Bacteria.Bacteroidetes.Ignavibacteria.Ignavibacteriales.Ignavibacteriaceae	2.92082			-
Bacteria.Proteobacteria.Gammaproteobacteria.Pseudomonadales.Pseudomonadaceae.Pseudomonas	5.03309			-
Bacteria.Omnitrophicaeota.Omnitrophia.Omnitrophales.Omnitrophaceae	3.09691			-
Bacteria.Proteobacteria.Gammaproteobacteria.Betaproteobacteriales.Burkholderiaceae.Cupriavidus	4.16386			-
Bacteria.Bacteroidetes.Bacteroidia	4.82661			-
Bacteria.Actinobacteria.Actinobacteria.Micrococcales.Microbacteriaceae	2.92082			-
Bacteria.Chloroflexi.TK10.bacterium_Ellin6543	2.92082			-
Bacteria.Proteobacteria.Gammaproteobacteria.Diplorickettsiales.Diplorickettsiaceae.Aquicella	2.61979			-
Bacteria.Bacteroidetes.Rhodothermia	2.61979			-
Bacteria.Gemmatimonadetes.Gemmatimonadetes.Gemmatimonadales.Gemmatimonadaceae.Gemmatirosa	3.69897			-
Bacteria.Proteobacteria.Gammaproteobacteria.Steroidobacterales.Woeseiaceae.JTB255_marine_benthic_group	2.61979			-
Bacteria.Proteobacteria.Deltaproteobacteria.SAR324_clade_Marine_group_B_	2.61979			-
Bacteria.Proteobacteria.Deltaproteobacteria.Desulfuromonadales	3.22185			-
Bacteria.Patescibacteria.Parcubacteria.Candidatus_Azambacteria	3.31876	nws	4.06414	0.00151841
Bacteria.Bacteroidetes.Bacteroidia.Flavobacteriales.Blattabacteriaceae	2.92082			-
Bacteria.Actinobacteria.Actinobacteria.Propionibacteriales.Nocardioidaceae.Aeromicrobium	2.61979			-
Bacteria.Patescibacteria.Parcubacteria.Candidatus_Zambryskibacteria.Parcubacteria_group_bacterium_GW2011_GWA2_40_14.Parcubacteria_group_bacterium_GW2011_GWA2_40_14.Parcubacteria_group_bacterium_GW2011_GWA2_40_14	3.09691			-
Bacteria.Cyanobacteria.Oxyphotobacteria.Nostocales.Coleofasciculaceae	2.92082			-
Bacteria.Proteobacteria.Deltaproteobacteria.Desulfarculales.Desulfarculaceae	3.52288			-
Bacteria.Epsilonbacteraeota.Campylobacteria.Campylobacterales.Sulfurospirillaceae.Sulfurospirillum	3.98152			-
Bacteria.Actinobacteria.Acidimicrobiia.Microtrichales.Microtrichaceae.Candidatus_Microthrix	2.61979			-
Bacteria.Acidobacteria.Aminicenantia.Aminicenantales	3.22185			-
Bacteria.Proteobacteria.Deltaproteobacteria.Myxococcales.MSB_4B10	2.61979			-
Bacteria.Bacteroidetes.Bacteroidia.Chitinophagales.Chitinophagaceae.Ferruginibacter	2.61979			-
Bacteria.Deinococcus_Thermus.Deinococci.Deinococcales	2.61979			-
Bacteria.Proteobacteria.Gammaproteobacteria.Betaproteobacteriales.Burkholderiaceae.Piscinibacter	3.66118			-
Bacteria.Proteobacteria.Alphaproteobacteria.Rhizobiales.Rhizobiaceae.Allorhizobium_Neorhizobium_Pararhizobium_Rhizobium.Agrobacterium_radiobacter	3.22185			-
Bacteria.Spirochaetes.Leptospirae	2.61979			-
Bacteria.Epsilonbacteraeota.Campylobacteria.Campylobacterales.Sulfurospirillaceae.Sulfurospirillum.Sulfurospirillum_sp_enrichment_culture_clone_VanCtr95	3.96221			-
Bacteria.Bacteroidetes.Bacteroidia.Chitinophagales.Chitinophagaceae.Niastella.Niastella_sp_	2.61979			-
Bacteria.Proteobacteria.Alphaproteobacteria.Rhizobiales.Hyphomicrobiaceae	2.92082			-
Bacteria.Chloroflexi.Anaerolineae.Anaerolineales.Anaerolineaceae.Leptolinea	3.09691			-
Bacteria.Proteobacteria.Gammaproteobacteria.Betaproteobacteriales.Neisseriaceae	3.69897			-
Bacteria.Firmicutes.Bacilli.Lactobacillales	3.39794			-
Bacteria.Acidobacteria.Acidobacteriia.Acidobacteriales.Acidobacteriaceae__Subgroup_1_.Occallatibacter	3.31876			-
Bacteria.Bacteroidetes.Bacteroidia.Cytophagales.Spirosomaceae.Dyadobacter	2.61979			-
Bacteria.Bacteroidetes.Bacteroidia.Cytophagales.Microscillaceae.OLB12	3.09691			-
Bacteria.Acidobacteria.Subgroup_22	3.39794			-
Bacteria.Bacteroidetes.Chlorobia.Chlorobiales.Chloroherpetonaceae	3.22185			-
Bacteria.Actinobacteria.Actinobacteria.Streptosporangiales.Streptosporangiaceae	2.61979			-
Bacteria.Acidobacteria.Acidobacteriia.Acidobacteriales.Acidobacteriaceae__Subgroup_1_.Granulicella	2.92082			-
Bacteria.Proteobacteria.Alphaproteobacteria.Rickettsiales	2.61979			-
Bacteria.Fibrobacteres.Fibrobacteria.Fibrobacterales.Fibrobacteraceae.possible_genus_04	3.09691			-
Bacteria.Verrucomicrobia.Verrucomicrobiae.Methylacidiphilales.Methylacidiphilaceae	2.61979			-
Bacteria.Firmicutes.Clostridia.Clostridiales.Clostridiaceae_1.Clostridium_sensu_stricto_1	4.4327			-
Bacteria.Firmicutes.Clostridia.Clostridiales.Clostridiaceae_1.Clostridium_sensu_stricto_3	2.61979			-
Bacteria.Bacteroidetes.Bacteroidia.Sphingobacteriales.env_OPS_17	4.08219	cws	3.80269	0.00348559
Bacteria.Firmicutes.Clostridia.Clostridiales.Clostridiaceae_1.Clostridium_sensu_stricto_8	2.61979			-
Bacteria.Proteobacteria.Alphaproteobacteria.Sphingomonadales.Sphingomonadaceae.Sphingobium.Sphingomonas_sp_sph1	2.61979			-
Bacteria.Firmicutes.Clostridia.Clostridiales.Clostridiaceae_1.Clostridium_sensu_stricto_1.Clostridium_perfringens	3.66118			-
Bacteria.Chlamydiae.Chlamydiae	2.92082			-
Bacteria.Proteobacteria.Gammaproteobacteria.Diplorickettsiales.Diplorickettsiaceae	2.92082			-
Bacteria.Verrucomicrobia.Verrucomicrobiae.Chthoniobacterales.Chthoniobacteraceae.Candidatus_Udaeobacter	4.42597			-
Bacteria.Gemmatimonadetes.Longimicrobia	3.09691			-
Bacteria.Chloroflexi.Anaerolineae.Anaerolineales	3.79588			-
Bacteria.Actinobacteria.Actinobacteria.Micrococcales.Promicromonosporaceae	3.09691			-
Bacteria.Patescibacteria.Parcubacteria.Candidatus_Kaiserbacteria	2.61979			-
Bacteria.Chlamydiae.Chlamydiae.Chlamydiales.Simkaniaceae	2.61979			-
Bacteria.Chloroflexi.Anaerolineae.Anaerolineales.Anaerolineaceae	3.79588			-
Bacteria.Firmicutes.Bacilli.Lactobacillales.Lactobacillaceae	2.92082			-
Bacteria.Chloroflexi.Ktedonobacteria.Ktedonobacterales.Ktedonobacteraceae.1921_2	3.31876			-
Bacteria.Chloroflexi	4.70969			-
Bacteria.Proteobacteria.Gammaproteobacteria.Xanthomonadales.Xanthomonadaceae.Lysobacter	2.61979			-
Bacteria.Dependentiae.Babeliae.Babeliales.candidate_division_TM6_bacterium_GW2011_GWF2_37_49	2.61979			-
Bacteria.Firmicutes.Clostridia.Clostridiales.Peptococcaceae.Desulfitobacterium	3.09691			-
Bacteria.Patescibacteria.Parcubacteria.Candidatus_Campbellbacteria	3.39794			-
Bacteria.Epsilonbacteraeota.Campylobacteria	4.06695			-
Bacteria.Proteobacteria.Deltaproteobacteria.Bdellovibrionales.Bacteriovoracaceae.Peredibacter.microbial_mat_metagenome	2.61979			-
Bacteria.Actinobacteria.Actinobacteria.Micrococcales.Micrococcaceae.Pseudarthrobacter	3.31876			-
Bacteria.Proteobacteria.Gammaproteobacteria.Cellvibrionales	2.61979			-
Bacteria.Proteobacteria.Alphaproteobacteria.Rhizobiales.Rhizobiaceae.Allorhizobium_Neorhizobium_Pararhizobium_Rhizobium.Rhizobium_leguminosarum	4.05115			-
Bacteria.Proteobacteria.Alphaproteobacteria.Caulobacterales.Hyphomonadaceae	3.31876			-
Bacteria.Proteobacteria.Gammaproteobacteria.Xanthomonadales.Rhodanobacteraceae.Chujaibacter	2.61979			-
Bacteria.Latescibacteria.Latescibacteria.Latescibacterales.Latescibacteraceae	2.92082			-
Bacteria.Firmicutes.Clostridia	4.51188			-
Bacteria.Actinobacteria.Acidimicrobiia.IMCC26256	3.39794			-
Bacteria.Planctomycetes.Planctomycetacia	4.39794	nws	3.99281	0.0489609
Bacteria.Cyanobacteria.Oxyphotobacteria.Thermosynechococcales.Thermosynechococcaceae.Thermosynechococcus_BP_1	3.31876			-
Bacteria.Actinobacteria.Actinobacteria.Pseudonocardiales	4.06695	cwr	3.77197	0.012296
Bacteria.Chloroflexi.Ktedonobacteria.C0119	3.09691			-
Bacteria.Proteobacteria.Gammaproteobacteria.Xanthomonadales.Xanthomonadaceae.Luteimonas	2.61979			-
Bacteria.Bacteroidetes.Bacteroidia.Sphingobacteriales.AKYH767	3.39794			-
Bacteria.Gemmatimonadetes.Longimicrobia.Longimicrobiales.Longimicrobiaceae	3.09691			-
Bacteria.Patescibacteria.ABY1	3.22185			-
Bacteria.Actinobacteria.Actinobacteria.Frankiales.Acidothermaceae.Acidothermus	4.24304			-
Bacteria.Patescibacteria.Parcubacteria	4.69167			-
Bacteria.Planctomycetes.Planctomycetacia.Gemmatales.Gemmataceae	3.94201	nws	3.62432	0.020519
Bacteria.Patescibacteria.Parcubacteria.Candidatus_Moranbacteria	4.18799			-
Bacteria.Proteobacteria.Alphaproteobacteria.Rhizobiales.A0839	3.09691			-
Bacteria.Proteobacteria.Gammaproteobacteria.Pseudomonadales.Pseudomonadaceae.Pseudomonas.Pseudomonas_fragi	5.00181			-
Bacteria.Nitrospirae	3.94201	nws	3.71672	0.00288688
Bacteria.Verrucomicrobia.Verrucomicrobiae.Methylacidiphilales	2.61979			-
Bacteria.Actinobacteria.Actinobacteria.Pseudonocardiales.Pseudonocardiaceae.Actinomycetospora	2.92082			-
Bacteria.Actinobacteria.Actinobacteria.Corynebacteriales.Mycobacteriaceae	3.66118			-
Bacteria.Actinobacteria.Acidimicrobiia.Microtrichales.Ilumatobacteraceae.CL500_29_marine_group	2.61979			-
Bacteria.Bacteroidetes.Bacteroidia.Chitinophagales.Chitinophagaceae.Pseudoflavitalea	2.92082			-
Bacteria.Chloroflexi.Ktedonobacteria.Ktedonobacterales.JG30_KF_AS9	3.57403			-
Bacteria.Patescibacteria.Parcubacteria.Candidatus_Adlerbacteria	2.61979			-
Bacteria.Actinobacteria.Actinobacteria.Micrococcales.Micrococcaceae.Sinomonas	2.92082			-
Bacteria.Proteobacteria.Deltaproteobacteria.Syntrophobacterales.Syntrophaceae.Smithella	2.92082			-
Bacteria.Bacteroidetes.Bacteroidia.Flavobacteriales.Flavobacteriaceae.Flavobacterium.Flavobacterium_sp_CC_YMW_3	3.09691			-
Bacteria.Fibrobacteres.Fibrobacteria	3.31876			-
Bacteria.Proteobacteria.Gammaproteobacteria.Halothiobacillales.Halothiobacillaceae	2.61979			-
Bacteria.Proteobacteria.Deltaproteobacteria.NB1_j	3.66118			-
Bacteria.Firmicutes.Bacilli.Lactobacillales.Streptococcaceae.Streptococcus.Streptococcus_equinus	2.92082			-
Bacteria.Proteobacteria.Deltaproteobacteria.Oligoflexales.0319_6G20.bacterium_enrichment_culture_clone_auto112_4W	3.09691			-
Bacteria.Proteobacteria.Deltaproteobacteria.Desulfuromonadales.Geobacteraceae	3.22185			-
Bacteria.Actinobacteria.Actinobacteria.Frankiales.Frankiaceae	3.09691			-
Bacteria.Bacteroidetes.Bacteroidia.Cytophagales.Cyclobacteriaceae	2.92082			-
Bacteria.Deinococcus_Thermus.Deinococci.Deinococcales.Trueperaceae	2.61979			-
Bacteria.Acidobacteria.Acidobacteriia.Subgroup_13	2.92082			-
Bacteria.Proteobacteria.Gammaproteobacteria.Steroidobacterales.Steroidobacteraceae	4.18799			-
Bacteria.Bacteroidetes.Bacteroidia.Sphingobacteriales.Sphingobacteriaceae	3.69897			-
Bacteria.Proteobacteria.Alphaproteobacteria.Rhizobiales.Rhizobiales_Incertae_Sedis.Bauldia	2.61979			-
Bacteria.Proteobacteria.Gammaproteobacteria.Halothiobacillales	2.61979			-
Bacteria.Planctomycetes.Phycisphaerae.Phycisphaerales.Phycisphaeraceae.CL500_3	2.61979			-
Bacteria.Proteobacteria.Deltaproteobacteria.Bdellovibrionales.Bdellovibrionaceae.Bdellovibrio	3.82391	cws	3.55096	0.0155178
Bacteria.Proteobacteria.Gammaproteobacteria.Betaproteobacteriales.Burkholderiaceae.Burkholderia_Caballeronia_Paraburkholderia	4.94407			-
Bacteria.Proteobacteria.Alphaproteobacteria.Rhizobiales.Rhodomicrobiaceae	3.69897	cwr	3.46712	0.0244678
Bacteria.Firmicutes.Clostridia.Clostridiales.Christensenellaceae.Christensenellaceae_R_7_group	2.92082			-
Bacteria.Proteobacteria.Gammaproteobacteria.Betaproteobacteriales.Rhodocyclaceae.Candidatus_Accumulibacter	2.92082			-
Bacteria.Patescibacteria.Gracilibacteria.JGI_0000069_P22	3.09691			-
Bacteria.Proteobacteria.Gammaproteobacteria.Betaproteobacteriales.Chromobacteriaceae.Crenobacter	3.46489			-
Bacteria.Planctomycetes.Planctomycetacia.Planctomycetales.Rubinisphaeraceae.SH_PL14	2.92082			-
Bacteria.Patescibacteria.Gracilibacteria	3.09691			-
Bacteria.Acidobacteria.Blastocatellia__Subgroup_4_.Blastocatellales.Blastocatellaceae.Stenotrophobacter	2.61979			-
Bacteria.Proteobacteria.Gammaproteobacteria.Immundisolibacterales.Immundisolibacteraceae	2.61979			-
Bacteria.Patescibacteria.Parcubacteria.Candidatus_Wolfebacteria.Candidatus_Wolfebacteria_bacterium_GW2011_GWC1_47_103	2.61979			-
Bacteria.Actinobacteria.Actinobacteria.Propionibacteriales.Nocardioidaceae.Nocardioides	3.09691			-
Bacteria.Actinobacteria.Actinobacteria.Streptosporangiales.Thermomonosporaceae	2.92082			-
Bacteria.Verrucomicrobia.Verrucomicrobiae.Verrucomicrobiales	3.09691			-
Bacteria.Bacteroidetes.Bacteroidia.Sphingobacteriales.NS11_12_marine_group	2.92082			-
Bacteria.Patescibacteria.Parcubacteria.Candidatus_Azambacteria.Parcubacteria_bacterium_C7867_005	2.61979			-
Bacteria.Chloroflexi.Chloroflexia.Thermomicrobiales	2.92082			-
Bacteria.Acidobacteria.Blastocatellia__Subgroup_4_.Pyrinomonadales.Pyrinomonadaceae.RB41	3.85024			-
Bacteria.Actinobacteria.Actinobacteria.Pseudonocardiales.Pseudonocardiaceae.Pseudonocardia	3.87506	cwr	3.66668	0.00664436
Bacteria.Proteobacteria.Alphaproteobacteria.Rhizobiales.Rhodomicrobiaceae.Rhodomicrobium	3.69897	cwr	3.46826	0.0244678
Bacteria.Verrucomicrobia.Verrucomicrobiae.Opitutales.Opitutaceae.Opitutus	3.66118	nws	3.45735	0.00762496
Bacteria.Proteobacteria.Gammaproteobacteria.Betaproteobacteriales.Burkholderiaceae.Variovorax	3.79588			-
Bacteria.Firmicutes.Bacilli.Bacillales.Bacillaceae.Alteribacillus	2.61979			-
Bacteria.Patescibacteria.Parcubacteria.Candidatus_Jorgensenbacteria	3.31876			-
Bacteria.Proteobacteria.Gammaproteobacteria.Aeromonadales.Aeromonadaceae	3.39794			-
Bacteria.Proteobacteria.Gammaproteobacteria.Alteromonadales.Colwelliaceae	5.47772			-
Bacteria.Bacteroidetes.Bacteroidia.Bacteroidales.Bacteroidaceae.Bacteroides.Bacteroides_sp_R2F3_3_3	2.61979			-
Bacteria.Planctomycetes.Planctomycetacia.Pirellulales.Pirellulaceae	3.94201			-
Bacteria.Proteobacteria.Deltaproteobacteria.Myxococcales.Sandaracinaceae	3.57403	nws	3.47857	0.00466489
Bacteria.Proteobacteria.Alphaproteobacteria.Sphingomonadales.Sphingomonadaceae.Novosphingobium.Novosphingobium_sp_NIHHS054	3.22185			-
Bacteria.Proteobacteria.Gammaproteobacteria.Pseudomonadales.Moraxellaceae.Enhydrobacter	3.09691			-
Bacteria.Proteobacteria.Gammaproteobacteria.Betaproteobacteriales.Nitrosomonadaceae.mle1_7	3.09691			-
Bacteria.Planctomycetes.Phycisphaerae.Phycisphaerales.Phycisphaeraceae	3.82391	nws	3.57568	0.0111664
Bacteria.Proteobacteria.Deltaproteobacteria.SAR324_clade_Marine_group_B_.Candidatus_Nitrosoarchaeum_limnia_SFB1.Candidatus_Nitrosoarchaeum_limnia_SFB1.Candidatus_Nitrosoarchaeum_limnia_SFB1	2.61979			-
Bacteria.Acidobacteria.Acidobacteriia.Subgroup_2	4.41913			-
Bacteria.Actinobacteria.Actinobacteria.PeM15	2.61979			-
Bacteria.Proteobacteria.Alphaproteobacteria.Sphingomonadales.Sphingomonadaceae.Sphingobium	3.76592			-
Bacteria.Elusimicrobia.Lineage_IIb	3.52288			-
Bacteria.Chloroflexi.Chloroflexia.Kallotenuales	2.61979			-
Bacteria.Firmicutes.Clostridia.Clostridiales.Lachnospiraceae.Anaerosporobacter	3.73373			-
Bacteria.Epsilonbacteraeota.Campylobacteria.Campylobacterales	4.06695			-
Bacteria.Gemmatimonadetes.Gemmatimonadetes	4.56427	nws	4.25825	0.00299597
Bacteria.Patescibacteria.Saccharimonadia	3.09691			-
Bacteria.Chloroflexi.TK10.bacterium_Ellin6543.bacterium_Ellin6543.bacterium_Ellin6543	2.92082			-
Bacteria.Chloroflexi.Ktedonobacteria	4.08219			-
Bacteria.Chloroflexi.Ktedonobacteria.Ktedonobacterales.Ktedonobacteraceae.1921_3	3.31876			-
Bacteria.Proteobacteria.Gammaproteobacteria.Nitrococcales	2.92082			-
Bacteria.Bacteroidetes.Bacteroidia.Chitinophagales.Chitinophagaceae.Niastella	3.52288			-
Bacteria.Bacteroidetes.Bacteroidia.Chitinophagales.37_13	2.92082			-
Bacteria.Chloroflexi.Gitt_GS_136	2.61979			-
Bacteria.Bacteroidetes.Bacteroidia.Bacteroidales.ML635J_40_aquatic_group	2.61979			-
Bacteria.Verrucomicrobia.Verrucomicrobiae.Chthoniobacterales.Chthoniobacteraceae.Chthoniobacter	3.39794			-
Bacteria.Proteobacteria.Gammaproteobacteria.Betaproteobacteriales.Burkholderiaceae.Aquabacterium	3.61979			-
Bacteria.Acidobacteria.Acidobacteriia	4.90982			-
Bacteria.Proteobacteria.Gammaproteobacteria.Aeromonadales	3.39794			-
Bacteria.Firmicutes.Bacilli.Bacillales.Bacillaceae	3.39794			-
Bacteria.Entotheonellaeota.Entotheonellia.Entotheonellales.Entotheonellaceae	2.61979			-
Bacteria.Actinobacteria.Actinobacteria.Corynebacteriales.Mycobacteriaceae.Mycobacterium	3.66118			-
Bacteria	6			-
Bacteria.Proteobacteria.Gammaproteobacteria.Betaproteobacteriales.Rhodocyclaceae.Georgfuchsia	3.96221	cwr	3.68681	0.0155825
Bacteria.Firmicutes.Clostridia.Clostridiales.Clostridiaceae_1.Clostridium_sensu_stricto_1.Clostridium_beijerinckii	4.35218			-
Bacteria.Actinobacteria.Actinobacteria.Micrococcales.Micrococcaceae.Micrococcus	2.61979			-
Bacteria.Actinobacteria	4.99819			-
Bacteria.Bacteroidetes.Bacteroidia.Chitinophagales	4.11115			-
Bacteria.Bacteroidetes.Bacteroidia.Flavobacteriales.Weeksellaceae	3.61979			-
Bacteria.Acidobacteria.Blastocatellia__Subgroup_4_.Pyrinomonadales.Pyrinomonadaceae	3.85024			-
Bacteria.Chloroflexi.Anaerolineae	4.15127			-

## Sheet: S4
Supplementary
Supplementary Table S4 The linear discriminant analysis (LDA) effect size (LEfSe) analysis was performed to identify the indicator fungal taxa representing each group, and the values were significant (p < 0.05) when the LDA score was more than 2
Protozoa.Microsporidia.Microsporea	1.49216			-
Fungi.Ascomycota.Saccharomycetes.Saccharomycetales.unidentified	1.58907			-
Fungi.Ascomycota.Dothideomycetes.Venturiales	1.9508			-
Fungi.Basidiomycota.Agaricomycetes.Agaricales.Strophariaceae.Agrocybe	2.40861			-
Fungi.Ascomycota.Sordariomycetes.Hypocreales.Niessliaceae.Monocillium	2.60191			0.0384514
Fungi.Chytridiomycota.Chytridiomycetes.Chytridiales.unidentified.unidentified	0.890101			-
Fungi.Ascomycota.Sordariomycetes.Melanosporales.Ceratostomataceae	1.96928			-
Fungi.Ascomycota.Sordariomycetes.Xylariales.Amphisphaeriaceae.unidentified	1.8901			-
Plantae.unidentified.unidentified.unidentified.unidentified.unidentified	5.9845	nwr	5.59115	0.00221659
Fungi.Basidiomycota.Agaricomycetes.Agaricales.Agaricaceae	3.87754			0.00717836
Fungi.Ascomycota.Sordariomycetes.Xylariales.Amphisphaeriaceae.Pestalotiopsis	2.27031			0.0205197
Fungi.Ascomycota.Lecanoromycetes.Agyriales.Agyriaceae.Trapeliopsis	1.63046			-
Fungi.Ascomycota.Dothideomycetes.Pleosporales.Cucurbitariaceae.Pyrenochaetopsis	3.8208			0.00822867
Protozoa.unidentified.unidentified.unidentified	1.28804			-
Fungi.Basidiomycota.Pucciniomycotina_cls_Incertae_sedis.Pucciniomycotina_ord_Incertae_sedis.Pucciniomycotina_fam_Incertae_sedis	1.70301			-
Fungi.Glomeromycota.Glomeromycetes.Diversisporales.Gigasporaceae	2.27031			0.0264013
Fungi.Zygomycota.Mucoromycotina_cls_Incertae_sedis.Mucorales.Lichtheimiaceae	0.890101			-
Fungi.Ascomycota.Pezizomycotina_cls_Incertae_sedis.Pezizomycotina_ord_Incertae_sedis.Pezizomycotina_fam_Incertae_sedis.Hemibeltrania	1.28804			-
Fungi.Ascomycota.Dothideomycetes.Pleosporales	4.8919	nws	4.61052	0.00244151
Fungi.Ascomycota.Sordariomycetes.Sordariales.Chaetomiaceae.Trichocladium	4.33539	nws	4.0837	0.0021014
Fungi.Ascomycota.Lecanoromycetes.Agyriales.Agyriaceae	1.63046			-
Fungi.Ascomycota.Eurotiomycetes.Eurotiales.unidentified.unidentified	2.68944			-
Fungi.Ascomycota.Sordariomycetes.Hypocreales.Nectriaceae.Rectifusarium	2.00404			-
Fungi.Ascomycota.Eurotiomycetes.Eurotiales.Trichocomaceae.unidentified	2.40198			-
Fungi.Ascomycota.Sordariomycetes.Diaporthales.Diaporthaceae	3.61967			0.0295828
Fungi.Ascomycota.Leotiomycetes.Helotiales.Helotiaceae.unidentified	3.04086			0.0322027
Fungi.Glomeromycota.Glomeromycetes.Glomerales.Claroideoglomeraceae.unidentified	2.00404			-
Fungi.Ascomycota.Orbiliomycetes.Orbiliales.unidentified	3.22856			0.00226362
Fungi.Basidiomycota.Cystobasidiomycetes.Cystobasidiales.Cystobasidiaceae.Occultifur	1.06619			-
Fungi.Basidiomycota.Entorrhizomycetes.Entorrhizales.Entorrhizaceae.Entorrhiza	1.19113			-
Fungi.Ascomycota.Leotiomycetes.Erysiphales	2.85152			-
Fungi.Basidiomycota.Cystobasidiomycetes.Cystobasidiales.Cystobasidiaceae.Cystobasidium	0.890101			-
Fungi.Ascomycota.Dothideomycetes.Jahnulales.Aliquandostipitaceae.Manglicola	2.03623			-
Fungi.Basidiomycota.Agaricomycetes.Agaricales.Tricholomataceae.Clitocybe	0.890101			-
Fungi.Ascomycota.Leotiomycetes.Leotiomycetes_ord_Incertae_sedis.Leotiomycetes_fam_Incertae_sedis.Geniculospora	0.589071			-
Fungi.Ascomycota.Sordariomycetes.Coniochaetales	2.4583			-
Fungi.Ascomycota.Sordariomycetes.Sordariales.Sordariales_fam_Incertae_sedis.Ramophialophora	2.64215			0.0356789
Fungi.Ascomycota.Dothideomycetes.Pleosporales.Leptosphaeriaceae	2.4867			0.0311014
Fungi.Glomeromycota.Glomeromycetes.unidentified.unidentified	2.13314			0.0424448
Fungi.Ascomycota.Sordariomycetes.Diaporthales.Diaporthaceae.Diaporthe	2.03623			0.0388341
Fungi.Chytridiomycota.Chytridiomycetes.Rhizophlyctidales	2.03623			-
Fungi.Basidiomycota.Ustilaginomycotina_cls_Incertae_sedis	3.17113			-
Fungi.Basidiomycota.Agaricomycetes.Agaricales.Agaricaceae.Agaricus	2.48117			-
Fungi.Basidiomycota.Agaricomycetes.Cantharellales.Hydnaceae	1.54331			-
Fungi.Ascomycota.Lecanoromycetes.Lecanorales.Lecanoraceae.Lecidella	1.06619			-
Fungi.Chytridiomycota.Chytridiomycetes.Lobulomycetales.Lobulomycetaceae.Lobulomyces	1.66825			-
Fungi.Ascomycota.Dothideomycetes.Tubeufiales.Tubeufiaceae.unidentified	4.17745			-
Fungi.Ascomycota.Sordariomycetes.Xylariales.Iodosphaeriaceae	0.890101			-
Fungi.Rozellomycota.unidentified.unidentified.unidentified.unidentified	3.19004			0.0349332
Fungi.Ascomycota.Dothideomycetes.Capnodiales.Teratosphaeriaceae.Neodevriesia	1.98701			-
Fungi.Chytridiomycota.unidentified.unidentified.unidentified.unidentified	2.06619			0.0276912
Fungi.Ascomycota.Sordariomycetes.Sordariomycetes_ord_Incertae_sedis	2.82962			-
Chromista.Ciliophora.unidentified.unidentified.unidentified	3.57941			-
Fungi.Ascomycota.Sordariomycetes.Microascales.Microascaceae.Pithoascus	1.84434			-
Fungi.Ascomycota.Sordariomycetes.Microascales.Microascaceae	3.62169			0.0180091
Fungi.Basidiomycota.Entorrhizomycetes	1.19113			-
Fungi.Basidiomycota.Agaricomycetes.Agaricales.Agaricaceae.Micropsalliota	2.42792			-
Fungi.Zygomycota.Mortierellomycotina_cls_Incertae_sedis.Mortierellales.Mortierellaceae.Mortierella	4.94664	cws	4.59268	0.0015459
Fungi.Ascomycota.Orbiliomycetes.Orbiliales.Orbiliaceae.Gamsylella	2.38146			-
Fungi.Basidiomycota.Agaricomycetes.Hymenochaetales.Schizoporaceae	3.24804			-
Chromista.Ciliophora.unidentified.unidentified.unidentified.unidentified	3.57941			-
Fungi.Ascomycota.Leotiomycetes.Rhytismatales.Rhytismataceae.Lophodermium	1.70301			-
Fungi.Basidiomycota.Pucciniomycotina_cls_Incertae_sedis	1.70301			-
Fungi.Basidiomycota	4.94763	cws	4.62938	0.00124623
Fungi.Glomeromycota.Glomeromycetes.Diversisporales.Diversisporaceae.Diversispora	1.93149			-
Fungi.Ascomycota.Sordariomycetes.Hypocreales.Hypocreales_fam_Incertae_sedis.unidentified	0.589071			-
Fungi.Zygomycota.Kickxellomycotina_cls_Incertae_sedis.Kickxellales.Kickxellaceae.Ramicandelaber	1.9508			-
Fungi.Ascomycota.unidentified.unidentified.unidentified.unidentified	4.53963	nws	4.255	0.00180703
Fungi.Basidiomycota.Ustilaginomycetes.Ustilaginales	1.8901			0.0142441
Fungi.Ascomycota.Pezizomycotina_cls_Incertae_sedis.Pezizomycotina_ord_Incertae_sedis.Pezizomycotina_fam_Incertae_sedis.Pseudopenidiella	2.6061			-
Plantae.Anthophyta.Monocotyledonae.Poales.Poaceae.unidentified	3.62888			-
Fungi.Ascomycota.Pezizomycetes.Pezizales.Pyronemataceae.Scutellinia	2.22254			-
Fungi.Ascomycota.Dothideomycetes.Pleosporales.Tetraplosphaeriaceae.Tetraplosphaeria	1.36722			-
Fungi.Basidiomycota.Exobasidiomycetes.Microstromatales	1.54331			-
Fungi.Ascomycota.Sordariomycetes.Diaporthales.Diaporthales_fam_Incertae_sedis	1.06619			-
Fungi.Ascomycota.Leotiomycetes.Helotiales.Sclerotiniaceae	2.78497			-
Fungi.Ascomycota.Leotiomycetes.unidentified.unidentified	3.02204			0.00409195
Plantae.Anthophyta.Monocotyledonae	3.62888			-
Fungi.Basidiomycota.Tremellomycetes.Filobasidiales	3.80682			0.00813144
Fungi.Basidiomycota.Tremellomycetes.Trichosporonales.Trichosporonaceae	4.22435			-
Fungi.Ascomycota.Sordariomycetes.Chaetosphaeriales.Chaetosphaeriaceae	3.35992			0.00489966
Fungi.Zygomycota.Mucoromycotina_cls_Incertae_sedis.Mucorales.Mucorales_fam_Incertae_sedis.Siepmannia	1.91129			-
Fungi.Basidiomycota.Agaricomycetes.Thelephorales	2.57134			-
Fungi.Chytridiomycota.unidentified.unidentified.unidentified	2.06619			0.0276912
Fungi.Ascomycota.Sordariomycetes.Hypocreales.Bionectriaceae	3.17566			0.0143314
Fungi.Ascomycota.Eurotiomycetes	5.25144	cws	4.87968	0.00202277
Protozoa	1.54331			-
Fungi.Ascomycota.Dothideomycetes.Mytilinidiales.Mytilinidiaceae	1.49216			-
Fungi.Ascomycota.Pezizomycetes.Pezizales.Pyronemataceae.Byssonectria	1.66825			-
Fungi.Glomeromycota.Glomeromycetes.Paraglomerales.Paraglomeraceae.Paraglomus	3.53748			0.0194943
Fungi.Basidiomycota.Agaricomycetes.Auriculariales.unidentified	3.40796			-
Fungi.Basidiomycota.Cystobasidiomycetes	1.66825			-
Fungi.Ascomycota.Saccharomycetes.Saccharomycetales.Dipodascaceae	1.66825			-
Fungi.Basidiomycota.Tremellomycetes.Trichosporonales	4.22435			-
Fungi.Ascomycota.Dothideomycetes.Pleosporales.Pleosporaceae.Edenia	1.66825			-
unidentified	3.11799			0.0127314
Fungi.Ascomycota.Pezizomycotina_cls_Incertae_sedis.Pezizomycotina_ord_Incertae_sedis.Pezizomycotina_fam_Incertae_sedis.Torula	2.24228			-
Fungi.Basidiomycota.Tremellomycetes.Filobasidiales.Piskurozymaceae.Solicoccozyma	3.80629			0.00816517
Fungi.Ascomycota.Sordariomycetes.Sordariales.Chaetomiaceae	4.46384	nws	4.18603	0.00220424
Fungi.Chytridiomycota.Blastocladiomycetes.Blastocladiales.Catenariaceae	1.86782			-
Fungi.Zygomycota.Mucoromycotina_cls_Incertae_sedis.Mucorales.Mucoraceae.Mucor	3.37226			-
Fungi.Ascomycota.Dothideomycetes.Pleosporales.Pleomassariaceae	3.7324			0.00998451
Fungi.Ascomycota.Sordariomycetes.Sordariales.Sordariaceae.Sordaria	1.76516			-
Fungi.Ascomycota.Dothideomycetes.Tubeufiales.Tubeufiaceae.Helicoma	1.63046			-
Fungi.Basidiomycota.Agaricomycetes.Cantharellales.Cantharellaceae	1.43417			-
Fungi.Ascomycota.Dothideomycetes.Mytilinidiales	1.49216			-
Fungi.Ascomycota.Leotiomycetes.Helotiales.Helotiales_fam_Incertae_sedis.Dactylaria	2.13314			-
Fungi.Basidiomycota.Agaricomycetes.Cantharellales.Clavulinaceae	1.43417			-
Fungi.Ascomycota.Sordariomycetes.Microascales.Halosphaeriaceae.unidentified	2.57134			-
Plantae.Chlorophyta.unidentified.unidentified.unidentified.unidentified	2.54331			-
Fungi.Ascomycota.Sordariomycetes.Hypocreales.Cordycipitaceae.Cordyceps	2.92352			0.0139483
Fungi.Ascomycota.Eurotiomycetes.Eurotiales	5.16562	cws	4.78507	0.00200116
Fungi.Basidiomycota.Agaricomycetes.Sebacinales.Sebacinaceae.unidentified	3.81619			-
Fungi.Basidiomycota.Agaricomycetes.Agaricales.Bolbitiaceae.Conocybe	2.30507			-
Fungi.Basidiomycota.Tremellomycetes.Tremellales.Tremellales_fam_Incertae_sedis.Hannaella	1.19113			-
Fungi.Ascomycota.Lecanoromycetes.unidentified.unidentified.unidentified	2.27927			-
Fungi.Ascomycota.Sordariomycetes.Sordariomycetidae_ord_Incertae_sedis.Sordariomycetidae_fam_Incertae_sedis	2.80655			-
Fungi.Fungi_phy_Incertae_sedis.Fungi_cls_Incertae_sedis.Fungi_ord_Incertae_sedis.Fungi_fam_Incertae_sedis	1.19113			-
Fungi.Ascomycota.Eurotiomycetes.Chaetothyriales.Herpotrichiellaceae.Phaeococcomyces	2.84675			-
Fungi.Basidiomycota.Agaricomycetes.Polyporales	2.8701			-
Fungi.Glomeromycota.Glomeromycetes.Archaeosporales.Archaeosporaceae	2.16885			-
Fungi.Ascomycota.Eurotiomycetes.Eurotiales.Trichocomaceae.Hamigera	1.36722			-
Fungi.Ascomycota.Pezizomycetes.Pezizales.Pyronemataceae.Lotinia	2.66095			-
Fungi.Chytridiomycota.Chytridiomycetes.Rhizophydiales.Terramycetaceae.Boothiomyces	0.589071			-
Fungi.Basidiomycota.Agaricomycetes.Trechisporales.unidentified	3.23154			0.0192615
Fungi.Ascomycota.Sordariomycetes.Hypocreales.Cordycipitaceae.Isaria	2.12055			-
Fungi.Ascomycota.Eurotiomycetes.Chaetothyriales.Chaetothyriaceae.Cyphellophora	2.61438			-
Fungi.Ascomycota.Eurotiomycetes.Chaetothyriales.Herpotrichiellaceae.Exophiala	3.24132			0.00329614
Fungi.Basidiomycota.Microbotryomycetes.Sporidiobolales.unidentified	1.19113			-
Fungi.Ascomycota.Lecanoromycetes.Ostropales.Stictidaceae.Absconditella	1.19113			-
Fungi.Ascomycota.Sordariomycetes.Xylariales	3.90061			0.00225417
Fungi.Zygomycota.Mortierellomycotina_cls_Incertae_sedis.Mortierellales	4.95643	cws	4.60494	0.00160522
Fungi.Ascomycota.Sordariomycetes.Magnaporthales.Magnaporthaceae.Ophioceras	0.589071			-
Fungi.Ascomycota.Dothideomycetes.Pleosporales.Pleosporaceae.Dendryphion	3.19438			0.00845053
Fungi.Basidiomycota.Exobasidiomycetes.Microstromatales.Microstromataceae	1.54331			-
Fungi.Ascomycota.Sordariomycetes.Magnaporthales.Magnaporthaceae.unidentified	1.36722			-
Fungi.Ascomycota.Sordariomycetes.Sordariales.Sordariales_fam_Incertae_sedis	2.64215			0.0356789
Fungi.Basidiomycota.Tremellomycetes.Tremellales.Tremellales_fam_Incertae_sedis	3.98684			0.00243453
Fungi.Ascomycota.Eurotiomycetes.Chaetothyriales.Herpotrichiellaceae.Rhinocladiella	2.52859			-
Fungi.Glomeromycota.unidentified.unidentified.unidentified	2.20185			0.0373242
Fungi.Ascomycota.Sordariomycetes.Melanosporales.Ceratostomataceae.unidentified	1.96928			-
Fungi.Basidiomycota.Agaricomycetes.Cantharellales.Cantharellales_fam_Incertae_sedis	2.27927			-
Fungi.Ascomycota.Dothideomycetes.Pleosporales.Pleosporales_fam_Incertae_sedis.Neophaeosphaeria	2.7194			-
Fungi.Ascomycota.Pezizomycotina_cls_Incertae_sedis.Pezizomycotina_ord_Incertae_sedis.Pezizomycotina_fam_Incertae_sedis.Gamsia	0.589071			-
Fungi.Ascomycota.Lecanoromycetes.Lecanorales.Parmeliaceae	0.589071			-
Fungi.Basidiomycota.Agaricomycetes.Phallales	1.49216			-
Fungi.Basidiomycota.Agaricomycetes.Polyporales.Polyporaceae.Polyporus	2.8246			-
Fungi.Basidiomycota.Agaricomycetes.Russulales.Peniophoraceae.Sterellum	1.63046			-
Fungi.Basidiomycota.Agaricomycetes.Agaricales.Clavariaceae.unidentified	1.84434			-
Fungi.Zygomycota.Zygomycota_cls_Incertae_sedis.Basidiobolales	1.70301			0.0187322
Fungi.Ascomycota.Eurotiomycetes.Chaetothyriales.unidentified.unidentified	4.39301	nws	4.0567	0.00244151
Fungi.Ascomycota.Sordariomycetes.Coniochaetales.unidentified	2.33726			-
Fungi.Basidiomycota.Agaricomycetes.Agaricales.Clavariaceae	2.06619			-
Fungi.Glomeromycota.Glomeromycetes	3.83483			0.00243196
Fungi.Ascomycota.Leotiomycetes.Helotiales.unidentified.unidentified	3.91948			0.00242914
Fungi.Chytridiomycota.Chytridiomycetes.Chytridiales	2.27927			-
Fungi.Ascomycota.Pezizomycotina_cls_Incertae_sedis.Pezizomycotina_ord_Incertae_sedis.Pezizomycotina_fam_Incertae_sedis.Calcarisporiella	1.06619			-
Fungi.Ascomycota.Dothideomycetes.Pleosporales.Pleosporales_fam_Incertae_sedis.unidentified	1.76516			-
Fungi.Ascomycota.Dothideomycetes.Capnodiales.Mycosphaerellaceae.Passalora	1.19113			-
Fungi.Basidiomycota.Tremellomycetes.Tremellales.Bulleraceae	1.49216			-
Fungi.Ascomycota.Geoglossomycetes.Geoglossales.Geoglossaceae	3.707			-
Fungi.Basidiomycota.Agaricomycetes.Sebacinales.unidentified.unidentified	2.76516			-
Fungi.Ascomycota.Leotiomycetes.Leotiomycetes_ord_Incertae_sedis.Leotiomycetes_fam_Incertae_sedis	0.589071			-
Fungi.Basidiomycota.Agaricostilbomycetes	2.13314			-
Fungi.Ascomycota.Dothideomycetes.Capnodiales.Capnodiales_fam_Incertae_sedis	3.13807			0.00642189
Fungi.Ascomycota.Pezizomycetes.Pezizales.Sarcoscyphaceae	1.06619			-
Fungi.Ascomycota.Sordariomycetes.Sordariales.Cephalothecaceae.Cephalotheca	1.91129			-
Fungi.Ascomycota.Sordariomycetes.Sordariales.unidentified	3.67579			0.00208279
Fungi.Basidiomycota.Tremellomycetes.Filobasidiales.Filobasidiaceae	0.890101			-
Fungi.Ascomycota.Leotiomycetes.unidentified	3.02204			0.00409195
Fungi.Glomeromycota.Glomeromycetes.Archaeosporales	2.32943			-
Fungi.Ascomycota.Sordariomycetes.Magnaporthales	2.30507			-
Fungi.Ascomycota.Sordariomycetes.Hypocreales	5.48265	nws	5.19111	0.00213437
Fungi.Zygomycota.Zygomycota_cls_Incertae_sedis	1.70301			0.0187322
Fungi.Chytridiomycota.Chytridiomycetes.unidentified.unidentified	2.32146			-
unidentified.unidentified.unidentified.unidentified.unidentified.unidentified	3.11799			0.0127314
Fungi.Ascomycota.Sordariomycetes.Xylariales.unidentified	3.674			0.00187055
Fungi.Basidiomycota.Agaricomycetes.Boletales	4.11021			-
Fungi.Basidiomycota.Tremellomycetes.Tremellales.Bulleribasidiaceae.Vishniacozyma	2.46413			-
Fungi.Ascomycota.Dothideomycetes.Botryosphaeriales.unidentified	2.73209			-
Fungi.Chytridiomycota.Chytridiomycetes.Rhizophydiales.Rhizophydiales_fam_Incertae_sedis.Paludomyces	1.06619			-
Fungi.Ascomycota.Eurotiomycetes.Chaetothyriales.Chaetothyriaceae	2.61438			-
Fungi.Ascomycota.Sordariomycetes.unidentified.unidentified.unidentified	3.79536			0.0041069
Fungi.unidentified.unidentified	4.57571	cws	4.27644	0.00251206
Fungi.Ascomycota.Pezizomycotina_cls_Incertae_sedis.Pezizomycotina_ord_Incertae_sedis.Pezizomycotina_fam_Incertae_sedis.Knufia	2.66825			-
Fungi.Ascomycota.Sordariomycetes.Xylariales.Xylariaceae.Xylaria	1.19113			-
Fungi.Glomeromycota.Glomeromycetes.Glomerales.Claroideoglomeraceae.Claroideoglomus	2.38146			-
Fungi.Ascomycota.Eurotiomycetes.Verrucariales.Verrucariales_fam_Incertae_sedis.Agonimia	1.70301			-
Plantae.Anthophyta.unidentified.unidentified.unidentified	0.890101			-
Fungi.Ascomycota.Sordariomycetes.Microascales.unidentified	2.21232			-
Fungi.Glomeromycota.Glomeromycetes.Diversisporales.Acaulosporaceae	1.43417			-
Fungi.Ascomycota.Leotiomycetes.Thelebolales.Thelebolaceae	2.32146			-
Fungi.Basidiomycota.Agaricomycetes.Agaricales.unidentified.unidentified	3.45595			0.00224569
Fungi.Ascomycota.Dothideomycetes.Pleosporales.Testudinaceae	3.00571			0.026217
Fungi.Ascomycota.Sordariomycetes.Hypocreales.Cordycipitaceae.unidentified	2.29664			-
Fungi.Ascomycota.Sordariomycetes.Xylariales.Xylariaceae	1.58907			0.0187322
Fungi.Basidiomycota.Tremellomycetes.unidentified.unidentified.unidentified	2.50288			-
Fungi.Glomeromycota.Glomeromycetes.Glomerales.unidentified.unidentified	1.66825			-
Fungi.Ascomycota.Pezizomycotina_cls_Incertae_sedis.Pezizomycotina_ord_Incertae_sedis.Pezizomycotina_fam_Incertae_sedis.Leptodiscella	2.4867			-
Fungi.Ascomycota.Eurotiomycetes.Pyrenulales	1.76516			-
Fungi.Zygomycota.Mortierellomycotina_cls_Incertae_sedis	4.95643	cws	4.60494	0.00160522
Plantae.unidentified.unidentified.unidentified	5.9845	nwr	5.59115	0.00221659
Fungi.Ascomycota.Sordariomycetes.Hypocreales.Clavicipitaceae.Drechmeria	1.96928			-
Fungi.Basidiomycota.Agaricomycetes.Russulales.Russulaceae	3.00404			-
Fungi.Ascomycota.Sordariomycetes.Hypocreales.Hypocreaceae.Acrostalagmus	1.91129			-
Plantae.Anthophyta.Monocotyledonae.Poales	3.62888			-
Fungi.Basidiomycota.Agaricomycetes.Cantharellales.Ceratobasidiaceae.Ceratobasidium	1.84434			-
Fungi.Ascomycota.Dothideomycetes.Botryosphaeriales.Botryosphaeriaceae.Botryosphaeria	1.19113			-
Fungi.Basidiomycota.Agaricomycetes.Agaricales.Mycenaceae.Hemimycena	1.93149			-
Fungi.Basidiomycota.Agaricomycetes.Agaricales.Marasmiaceae	2.16885			-
Fungi.Ascomycota.Pezizomycetes.Pezizales.Pyronemataceae	2.89227			-
Fungi.Ascomycota.Sordariomycetes.Ophiostomatales.Ophiostomataceae.Sporothrix	1.70301			-
Fungi.Ascomycota.Lecanoromycetes.Peltigerales	2.32943			0.0447261
Fungi.Basidiomycota.Agaricomycetes.Agaricales.Agaricaceae.Chlorophyllum	1.28804			-
unidentified.unidentified.unidentified.unidentified.unidentified	3.11799			0.0127314
Fungi.Glomeromycota.Glomeromycetes.Glomerales.Glomeraceae.Funneliformis	1.9508			-
Fungi.Ascomycota.Eurotiomycetes.Verrucariales	3.32626			0.00431143
Fungi.Ascomycota.Pezizomycotina_cls_Incertae_sedis.Pezizomycotina_ord_Incertae_sedis.Pezizomycotina_fam_Incertae_sedis.Rhexoacrodictys	2.03623			-
Fungi.unidentified.unidentified.unidentified.unidentified.unidentified	4.57571	cws	4.27644	0.00251206
Fungi.Ascomycota.Eurotiomycetes.Eurotiales.Trichocomaceae.Penicillium	5.15816	cws	4.77658	0.00235085
Fungi.Ascomycota.Sordariomycetes.Hypocreales.Ophiocordycipitaceae.Purpureocillium	3.54041			0.00405245
Fungi.Ascomycota.Eurotiomycetes.Eurotiales.Eurotiales_fam_Incertae_sedis.Thermomyces	2.3744			-
Fungi.Ascomycota.Pezizomycotina_cls_Incertae_sedis.Pezizomycotina_ord_Incertae_sedis.Pezizomycotina_fam_Incertae_sedis.Scolecobasidium	0.890101			-
Fungi.Ascomycota.Sordariomycetes.Sordariales.unidentified.unidentified	3.67579			0.00208279
Fungi.Ascomycota.Dothideomycetes.Capnodiales.Mycosphaerellaceae.Mycosphaerella	1.19113			-
Fungi.Ascomycota.Sordariomycetes.unidentified	3.79536			0.0041069
Fungi.Ascomycota.Sordariomycetes.Sordariales.Lasiosphaeriaceae.Podospora	3.86599			-
Fungi.Basidiomycota.Agaricostilbomycetes.Agaricostilbales.Agaricostilbaceae.Pseudobensingtonia	1.36722			-
Fungi.Ascomycota.Sordariomycetes.Hypocreales.Nectriaceae.Gibberella	4.2193			0.00206112
Fungi.Ascomycota.Sordariomycetes.Hypocreomycetidae_ord_Incertae_sedis	2.34495			0.00278084
Fungi.Ascomycota.Dothideomycetes.Capnodiales.Mycosphaerellaceae	2.44033			0.0127526
Fungi.Basidiomycota.Ustilaginomycetes.Ustilaginales.Melanotaeniaceae	1.8901			0.0142441
Fungi.Ascomycota.Orbiliomycetes.Orbiliales.Orbiliaceae.Arthrobotrys	2.66462			-
Fungi.Ascomycota.Dothideomycetes.Pleosporales.Corynesporascaceae	1.84434			-
Fungi.Basidiomycota.unidentified.unidentified.unidentified	2.7822			-
Fungi.Ascomycota.Eurotiomycetes.Onygenales.Onygenaceae	2.75044			0.0241719
Fungi.Basidiomycota.Agaricomycetes.Trechisporales.unidentified.unidentified	3.23154			0.0192615
Fungi.unidentified.unidentified.unidentified	4.57571	cws	4.27644	0.00251206
Fungi.Ascomycota.Dothideomycetes.Pleosporales.Phaeosphaeriaceae.Ophiosphaerella	2.64977			0.0378537
Fungi.Chytridiomycota	2.93542			0.00377987
Fungi.Chytridiomycota.Chytridiomycetes.Spizellomycetales	1.58907			-
Protista.Cercozoa.unidentified	3.34035			-
Fungi.Ascomycota.Eurotiomycetes.Onygenales.Gymnoascaceae.Gymnascella	1.28804			-
Fungi.Ascomycota.Sordariomycetes.Diaporthales.Melanconidaceae.unidentified	1.28804			-
Fungi.Ascomycota.Eurotiomycetes.Chaetothyriales.unidentified	4.39301	nws	4.0567	0.00244151
Fungi.Ascomycota.Dothideomycetes.Dothideomycetes_ord_Incertae_sedis.Dothideomycetes_fam_Incertae_sedis.Biatriospora	2.27927			-
Fungi.Zygomycota.unidentified	0.890101			-
Fungi.Glomeromycota.Glomeromycetes.Diversisporales	2.33726			0.0218839
Fungi.Ascomycota.Lecanoromycetes.Lecanorales.Lecanoraceae	1.06619			-
Fungi.Ascomycota.Dothideomycetes.Capnodiales.Mycosphaerellaceae.unidentified	0.890101			-
Fungi.Chytridiomycota.Chytridiomycetes.unidentified.unidentified.unidentified	2.32146			-
Fungi.Ascomycota.Sordariomycetes.Ophiostomatales.Ophiostomataceae.unidentified	1.58907			-
Fungi.Glomeromycota.Glomeromycetes.Glomerales.Glomeraceae.Dominikia	1.84434			-
Fungi.Ascomycota.Pezizomycetes.Pezizales.Sarcosomataceae.unidentified	1.93149			-
Fungi.Ascomycota.Pezizomycotina_cls_Incertae_sedis.Pezizomycotina_ord_Incertae_sedis.Pezizomycotina_fam_Incertae_sedis.Chaetospermum	1.06619			-
Fungi.Glomeromycota.Glomeromycetes.Paraglomerales	3.56771			0.0472945
Fungi.Basidiomycota.Agaricomycetes.Agaricales.Tricholomataceae.Arrhenia	1.19113			-
Fungi.Ascomycota.Eurotiomycetes.Onygenales.unidentified.unidentified	1.36722			-
Fungi.Ascomycota.Dothideomycetes.Venturiales.Venturiaceae.unidentified	1.63046			-
Fungi.Basidiomycota.Agaricomycetes.Polyporales.Ganodermataceae	1.58907			-
Fungi.Ascomycota.Sordariomycetes.Hypocreales.Hypocreales_fam_Incertae_sedis.Ilyonectria	4.13574			0.00215914
Fungi.Ascomycota.Sordariomycetes.Hypocreales.Niessliaceae	2.60191			0.0384514
Fungi.Basidiomycota.Agaricomycetes.Sebacinales	3.86668			-
Protozoa.unidentified.unidentified	1.28804			-
Fungi.Ascomycota.Dothideomycetes.Capnodiales.Mycosphaerellaceae.Septoria	1.91129			-
Fungi.Ascomycota.Sordariomycetes.Sordariomycetidae_ord_Incertae_sedis.Glomerellaceae.Colletotrichum	2.27031			0.0201602
Fungi.Ascomycota.Dothideomycetes.Pleosporales.Montagnulaceae	1.81952			-
Fungi.Ascomycota.Pezizomycetes.Pezizales.Sarcoscyphaceae.Pithya	1.06619			-
Fungi.Ascomycota.Dothideomycetes.Venturiales.Venturiaceae	1.9508			-
Fungi.Ascomycota.Eurotiomycetes.Eurotiales.unidentified	2.68944			-
Fungi.Glomeromycota.Glomeromycetes.Diversisporales.Acaulosporaceae.Acaulospora	1.06619			-
Fungi.Ascomycota.Sordariomycetes.Microascales.Ceratocystidaceae.Ceratocystis	0.589071			-
Fungi.Ascomycota.Sordariomycetes.Sordariomycetes_ord_Incertae_sedis.Sordariomycetes_fam_Incertae_sedis.Myrmecridium	2.81179			-
Fungi.Basidiomycota.Microbotryomycetes.Sporidiobolales.Sporidiobolales_fam_Incertae_sedis.Rhodotorula	2.43417			-
Fungi.Basidiomycota.Agaricomycetes.Hymenochaetales.unidentified.unidentified	1.58907			-
Fungi.Ascomycota.Eurotiomycetes.Chaetothyriales.Herpotrichiellaceae.unidentified	3.89571			0.00196175
Fungi.Ascomycota.Pezizomycetes.Pezizales.Pezizaceae.unidentified	0.890101			-
Fungi.Ascomycota.Orbiliomycetes.Orbiliales.unidentified.unidentified	3.22856			0.00226362
Fungi.Basidiomycota.Agaricomycetes.Agaricales.Cortinariaceae.Cortinarius	0.890101			-
Fungi.Ascomycota.Sordariomycetes.Magnaporthales.Magnaporthaceae.Slopeiomyces	1.84434			-
Fungi.Ascomycota.Pezizomycotina_cls_Incertae_sedis.Pezizomycotina_ord_Incertae_sedis.Pezizomycotina_fam_Incertae_sedis.Robillarda	1.28804			-
Fungi.Ascomycota.Sordariomycetes.Chaetosphaeriales.Chaetosphaeriaceae.Chaetosphaeria	2.22254			0.0114665
Fungi.Basidiomycota.Wallemiomycetes.Geminibasidiales.Geminibasidiaceae	3.18457			-
Fungi.Ascomycota.Dothideomycetes.Pleosporales.Phaeosphaeriaceae	2.81696			0.0356107
Fungi.Ascomycota.Sordariomycetes.Sordariomycetes_ord_Incertae_sedis.Sordariomycetes_fam_Incertae_sedis	2.82962			-
Fungi.Ascomycota.Leotiomycetes.Helotiales.Helotiales_fam_Incertae_sedis	4.34919			0.00151257
Animalia.unidentified.unidentified.unidentified.unidentified	1.43417			-
Fungi.Basidiomycota.Ustilaginomycetes.Ustilaginales.Melanotaeniaceae.Melanotaenium	1.8901			0.0142441
Fungi.Glomeromycota.Glomeromycetes.Paraglomerales.unidentified.unidentified	3.12183			-
Fungi.Basidiomycota.Agaricomycetes.Polyporales.Polyporaceae	2.8246			-
Fungi.Ascomycota.Dothideomycetes.Dothideomycetes_ord_Incertae_sedis.Dothideomycetes_fam_Incertae_sedis.Minutisphaera	1.49216			-
Fungi.Ascomycota.Geoglossomycetes.Geoglossales	3.707			-
Fungi.Basidiomycota.Agaricomycetes.Polyporales.Ganodermataceae.Ganoderma	1.58907			-
Fungi.Ascomycota.Orbiliomycetes.unidentified.unidentified	3.24613			-
Fungi.Ascomycota.Sordariomycetes.Sordariomycetes_ord_Incertae_sedis.Sordariomycetes_fam_Incertae_sedis.Phialemoniopsis	1.06619			-
Fungi.Ascomycota.Eurotiomycetes.Pyrenulales.Pyrenulaceae.Pyrenula	1.76516			-
Fungi.Ascomycota.Dothideomycetes.Dothideales	3.23449			0.0135254
Fungi.Ascomycota.Dothideomycetes.Pleosporales.Pleomassariaceae.unidentified	3.7324			0.00998451
Fungi.Ascomycota.Pezizomycotina_cls_Incertae_sedis.Pezizomycotina_ord_Incertae_sedis.Pezizomycotina_fam_Incertae_sedis.Hymenula	0.890101			-
Fungi.Zygomycota.Mucoromycotina_cls_Incertae_sedis.Mucorales.Mucoraceae.Isomucor	0.589071			-
Fungi.Ascomycota.Dothideomycetes.Pleosporales.Montagnulaceae.unidentified	1.81952			-
Fungi.Ascomycota.Sordariomycetes.Melanosporales	1.96928			-
Fungi.Ascomycota.Pezizomycotina_cls_Incertae_sedis.Pezizomycotina_ord_Incertae_sedis.Pezizomycotina_fam_Incertae_sedis.Phaeoisaria	1.19113			-
Fungi.Ascomycota.Lecanoromycetes.Peltigerales.Lobariaceae	1.8901			-
Fungi.Basidiomycota.Entorrhizomycetes.Entorrhizales	1.19113			-
Fungi.Ascomycota.Eurotiomycetes.Chaetothyriales	4.61265	nws	4.29304	0.0023401
Fungi.Basidiomycota.Agaricomycetes.Sebacinales.Sebacinaceae	3.81619			-
Fungi.Ascomycota.Lecanoromycetes.unidentified.unidentified	2.27927			-
unidentified.unidentified	3.11799			0.0127314
Fungi.Ascomycota.Pezizomycotina_cls_Incertae_sedis.Pezizomycotina_ord_Incertae_sedis.Pezizomycotina_fam_Incertae_sedis.Ciliophora	3.67827			-
Fungi.Ascomycota.Orbiliomycetes	4.1393			0.00230323
Fungi.Chytridiomycota.Monoblepharidomycetes.unidentified.unidentified.unidentified	0.589071			-
Fungi.Chytridiomycota.Chytridiomycetes.Rhizophlyctidales.Rhizophlyctidaceae	2.03623			-
Fungi.Basidiomycota.Agaricomycetes.Auriculariales.Auriculariales_fam_Incertae_sedis.Tremellodendropsis	1.91129			-
Fungi.Basidiomycota.Tremellomycetes.Trichosporonales.Trichosporonaceae.Cryptotrichosporon	1.8901			-
Fungi.Ascomycota.Sordariomycetes.Hypocreales.Ophiocordycipitaceae	3.794			0.0017032
Fungi.Basidiomycota.Agaricomycetes.Cantharellales.Ceratobasidiaceae.Rhizoctonia	2.61438			-
Fungi.Chytridiomycota.Chytridiomycetes.Rhizophydiales.Alphamycetaceae.Betamyces	1.54331			-
Fungi.Ascomycota.Leotiomycetes.Leotiomycetes_ord_Incertae_sedis	3.50235			0.00570668
Fungi.Basidiomycota.Agaricomycetes.unidentified.unidentified.unidentified	2.87911			0.0293704
Fungi.Ascomycota.Dothideomycetes.Pleosporales.Leptosphaeriaceae.Coniothyrium	2.06619			-
Protista.unidentified.unidentified.unidentified	2.22254			-
Plantae.unidentified	5.9845	nwr	5.59114	0.00221659
Fungi.Ascomycota.Dothideomycetes.Capnodiales.Antennulariellaceae	2.15727			-
Fungi.Ascomycota.Sordariomycetes.Microascales	3.74804			0.00239174
Fungi.Ascomycota.Dothideomycetes.Pleosporales.Tetraplosphaeriaceae.Polyplosphaeria	1.9508			-
Fungi.Basidiomycota.Microbotryomycetes.Sporidiobolales	2.46413			-
Fungi.Basidiomycota.Agaricomycetes.Trechisporales.Hydnodontaceae	1.19113			-
Fungi.Ascomycota.Sordariomycetes.Hypocreales.Cordycipitaceae.Simplicillium	2.05147			-
Fungi.Basidiomycota.Agaricomycetes.Agaricales.Entolomataceae	2.97109			0.00151811
Fungi.Ascomycota.Eurotiomycetes.Eurotiales.Trichocomaceae	5.16346	cws	4.78279	0.00200116
Fungi.Ascomycota.Dothideomycetes.Dothideales.Dothioraceae.Hormonema	1.9508			-
Fungi.Chytridiomycota.unidentified.unidentified	2.06619			0.0276912
Fungi.Basidiomycota.Cystobasidiomycetes.Cystobasidiomycetes_ord_Incertae_sedis.Microsporomycetaceae	1.19113			-
Fungi.Basidiomycota.Agaricomycetes.Cantharellales.unidentified	1.7352			-
Fungi.Basidiomycota.Agaricomycetes.Agaricales.Psathyrellaceae.Coprinellus	1.36722			-
Fungi.Basidiomycota.Agaricomycetes.unidentified	2.87911			0.0293704
Fungi.Ascomycota.Dothideomycetes.Capnodiales.Mycosphaerellaceae.Dothistroma	2.10758			0.0459199
Fungi.Ascomycota	5.82684	nws	5.52207	0.00235085
Chromista.Ciliophora.unidentified.unidentified	3.57941			-
Fungi.Ascomycota.Leotiomycetes.Erysiphales.Erysiphaceae.Erysiphe	2.85152			-
Fungi.Ascomycota.Dothideomycetes.Valsariales.Valsariaceae.Valsaria	0.890101			-
Fungi.Basidiomycota.Agaricomycetes.Russulales.Auriscalpiaceae.Auriscalpium	1.36722			-
Fungi.Ascomycota.Lecanoromycetes.Lecideales.Porpidiaceae	1.93149			-
Fungi.Basidiomycota.Agaricomycetes.Russulales.Auriscalpiaceae	1.36722			-
Fungi.Ascomycota.Leotiomycetes.Helotiales.Hyaloscyphaceae.unidentified	1.76516			-
Fungi.Ascomycota.Dothideomycetes.Capnodiales.Davidiellaceae.Cladosporium	1.19113			-
Fungi.Ascomycota.Sordariomycetes.Xylariales.Xylariaceae.Lopadostoma	1.06619			-
Fungi.Basidiomycota.Agaricomycetes.Agaricales.Strophariaceae	2.40861			-
Protozoa.Microsporidia.Microsporea.Microsporida.Microsporida_fam_Incertae_sedis.Paramicrosporidium	1.49216			-
Fungi.Basidiomycota.Agaricomycetes.Cantharellales.Botryobasidiaceae.Botryobasidium	0.890101			-
Fungi.Basidiomycota.Agaricomycetes.Sebacinales.Sebacinales_Group_B	3.25652			-
Fungi.Rozellomycota.unidentified	3.19004			0.0349332
Fungi.Zygomycota.Mucoromycotina_cls_Incertae_sedis.Mucorales.Cunninghamellaceae.Gongronella	2.31335			-
Fungi.Ascomycota.Dothideomycetes.Capnodiales.Mycosphaerellaceae.Pseudocercospora	0.890101			-
Fungi.Basidiomycota.Tremellomycetes.Tremellales.Bulleribasidiaceae	2.46413			-
Fungi.Ascomycota.Sordariomycetes.Xylariales.Amphisphaeriaceae.Adisciso	2.48117			-
Fungi.Ascomycota.Saccharomycetes.Saccharomycetales.Saccharomycetales_fam_Incertae_sedis	2.08043			-
Fungi.Ascomycota.Sordariomycetes.Hypocreales.Clavicipitaceae.Pochonia	2.21232			-
Fungi.Blastocladiomycota.unidentified.unidentified.unidentified	1.19113			-
Fungi.Ascomycota.Geoglossomycetes.Geoglossales.Geoglossaceae.Trichoglossum	3.68249			-
Fungi.Ascomycota.Pezizomycetes.Pezizales.Pyronemataceae.unidentified	1.54331			-
Fungi.Chytridiomycota.Chytridiomycetes.unidentified	2.32146			-
Fungi.Basidiomycota.Agaricomycetes.Phallales.Phallaceae	1.49216			-
Fungi.Zygomycota.Mucoromycotina_cls_Incertae_sedis.Mucorales.Rhizopodaceae.Rhizopus	1.36722			-
Fungi.Zygomycota.unidentified.unidentified.unidentified.unidentified	0.890101			-
Fungi.Basidiomycota.Agaricomycetes.Phallales.Phallaceae.Clathrus	0.890101			-
Fungi.Ascomycota.Eurotiomycetes.Eurotiales.Trichocomaceae.Aspergillus	2.79319			-
Fungi.Ascomycota.Pezizomycotina_cls_Incertae_sedis.Pezizomycotina_ord_Incertae_sedis.Pezizomycotina_fam_Incertae_sedis.Chalara	1.79319			-
Fungi.Ascomycota.Sordariomycetes.Microascales.Microascaceae.Scopulariopsis	2.40861			-
Fungi.Ascomycota.Sordariomycetes.Xylariales.Xylariales_fam_Incertae_sedis.Monographella	2.95456			0.0193098
Fungi.unidentified.unidentified.unidentified.unidentified	4.57571	cws	4.27644	0.00251206
Fungi.Basidiomycota.Agaricomycetes.Russulales.Lachnocladiaceae.unidentified	0.890101			-
Protozoa.unidentified.unidentified.unidentified.unidentified	1.28804			-
Fungi.Ascomycota.Leotiomycetes.Leotiomycetes_ord_Incertae_sedis.Myxotrichaceae.Pseudogymnoascus	3.25183			0.0149507
Fungi.Basidiomycota.Agaricomycetes.Agaricales.Mycenaceae.unidentified	2.4464			-
Fungi.Ascomycota.Sordariomycetes.Hypocreales.Clavicipitaceae.Metarhizium	3.71812			0.00234386
Fungi.Basidiomycota.Agaricomycetes.Phallales.Phallaceae.Phallus	1.49216			-
Fungi.Ascomycota.Eurotiomycetes.Onygenales	2.78773			0.0154844
Fungi.Ascomycota.Eurotiomycetes.Pyrenulales.Pyrenulaceae	1.76516			-
Fungi.Chytridiomycota.Chytridiomycetes.Spizellomycetales.Spizellomycetaceae.Spizellomyces	1.58907			-
Fungi.Ascomycota.Leotiomycetes	4.55769	nws	4.20886	0.00195098
Fungi.Ascomycota.Archaeorhizomycetes	3.67472			-
Fungi.Glomeromycota.Glomeromycetes.Archaeosporales.unidentified	2.27031			0.0345533
Fungi.Ascomycota.Sordariomycetes.Chaetosphaeriales	3.35992			0.00489966
Fungi.Zygomycota.Mucoromycotina_cls_Incertae_sedis.Mucorales	3.44277			0.00233177
Fungi.Ascomycota.Dothideomycetes.Pleosporales.Testudinaceae.Lepidosphaeria	3.00571			0.026217
Fungi.Ascomycota.Dothideomycetes.Dothideomycetidae_ord_Incertae_sedis	2.47556			-
Fungi.Basidiomycota.Agaricomycetes.Agaricales.Psathyrellaceae.Psathyrella	1.98701			-
Fungi.Ascomycota.Dothideomycetes.Pleosporales.Lophiostomataceae.Lophiostoma	4.78558			-
Fungi.Ascomycota.Sordariomycetes.Coniochaetales.Coniochaetaceae	2.25183			-
Fungi.Basidiomycota.Wallemiomycetes.Geminibasidiales	3.18457			-
Fungi.Basidiomycota.Agaricomycetes.Agaricales.Hygrophoraceae.Hygrocybe	0.589071			-
Fungi.Basidiomycota.Agaricomycetes.Geastrales.Geastraceae.Geastrum	2.33726			-
Protozoa.unidentified.unidentified.unidentified.unidentified.unidentified	1.28804			-
Fungi.Ascomycota.Dothideomycetes.Pleosporales.Lophiostomataceae	4.78558			-
Fungi.Chytridiomycota.Chytridiomycetes.Rhizophydiales.Rhizophydiales_fam_Incertae_sedis.Batrachochytrium	1.06619			-
Fungi.Basidiomycota.Agaricomycetes.Russulales.Russulaceae.unidentified	2.19113			-
Fungi.Basidiomycota.Agaricomycetes.Geastrales.Geastraceae	2.33726			-
Fungi.Ascomycota.Dothideomycetes.Botryosphaeriales.Botryosphaeriaceae	2.23252			-
Fungi.Ascomycota.Orbiliomycetes.Orbiliales.Orbiliaceae.Hyalorbilia	4.00555			0.00212535
Fungi.Fungi_phy_Incertae_sedis	1.19113			-
Fungi.Basidiomycota.Agaricomycetes.Agaricales.Marasmiaceae.unidentified	1.7352			-
Fungi.Chytridiomycota.Chytridiomycetes	2.8246			0.0306473
Fungi.Ascomycota.Sordariomycetes.Sordariomycetidae_ord_Incertae_sedis.Glomerellaceae	2.27031			0.0201602
Fungi.Ascomycota.Dothideomycetes.Capnodiales.Antennulariellaceae.Antennariella	2.15727			-
Fungi.Ascomycota.Pezizomycetes.Pezizales.unidentified.unidentified	1.06619			-
Fungi.Ascomycota.Orbiliomycetes.unidentified	3.24613			-
Fungi.Ascomycota.Sordariomycetes.Microascales.Ceratocystidaceae	0.589071			-
Fungi.Basidiomycota.Exobasidiomycetes.Exobasidiomycetidae_ord_Incertae_sedis.Exobasidiomycetidae_fam_Incertae_sedis.Tilletiopsis	0.589071			-
Fungi.Ascomycota.Pezizomycetes.Pezizales.Sarcosomataceae.Strumella	2.21232			-
Fungi.Ascomycota.Sordariomycetes.Chaetosphaeriales.Chaetosphaeriaceae.Cylindrotrichum	0.890101			-
Fungi.Ascomycota.Dothideomycetes.Tubeufiales.Tubeufiaceae	4.1788			-
Protozoa.Microsporidia.Microsporea.Microsporida	1.49216			-
Fungi.Ascomycota.Sordariomycetes.Hypocreales.Nectriaceae.Gliocladiopsis	2.39525			-
Fungi.Ascomycota.Dothideomycetes.Pleosporales.Pleosporales_fam_Incertae_sedis.Periconia	2.7194			-
Fungi.Ascomycota.Dothideomycetes.Botryosphaeriales.unidentified.unidentified	2.73209			-
Fungi.Basidiomycota.Agaricomycetes.Corticiales.Corticiaceae	1.66825			-
Fungi.Basidiomycota.Atractiellomycetes.Atractiellales	3.10494			-
Fungi.Glomeromycota.Glomeromycetes.Archaeosporales.Archaeosporaceae.unidentified	2.16885			-
Fungi.Glomeromycota.Glomeromycetes.Archaeosporales.unidentified.unidentified	2.27031			0.0345533
Fungi.Basidiomycota.Agaricomycetes.Agaricales.Tricholomataceae	3.22153			-
Fungi.Basidiomycota.Agaricomycetes.Agaricales.Inocybaceae.Crepidotus	1.43417			-
Fungi.Zygomycota.Mucoromycotina_cls_Incertae_sedis.Endogonales.unidentified	0.890101			-
Fungi.Ascomycota.Dothideomycetes.Capnodiales.Teratosphaeriaceae	1.98701			-
Fungi.Basidiomycota.Tremellomycetes.unidentified.unidentified	2.50288			-
Fungi.Basidiomycota.Cystobasidiomycetes.Erythrobasidiales.Erythrobasidiales_fam_Incertae_sedis.Bannoa	0.589071			-
Fungi.Ascomycota.Sordariomycetes.Microascales.Halosphaeriaceae.Cirrenalia	1.28804			-
Fungi.Ascomycota.Pezizomycotina_cls_Incertae_sedis.Pezizomycotina_ord_Incertae_sedis.Pezizomycotina_fam_Incertae_sedis.Cordana	2.14537			-
Fungi.Glomeromycota.Glomeromycetes.Diversisporales.Diversisporaceae	1.93149			-
Fungi.Ascomycota.Dothideomycetes.Dothideomycetes_ord_Incertae_sedis.Dothideomycetes_fam_Incertae_sedis.Leptospora	1.66825			-
Fungi.Basidiomycota.Agaricomycetes.Agaricales.unidentified	3.45595			0.00224569
Fungi.Ascomycota.Leotiomycetes.Helotiales.Helotiales_fam_Incertae_sedis.Scytalidium	1.28804			-
Fungi.Ascomycota.Orbiliomycetes.Orbiliales.Orbiliaceae.Orbilia	1.81952			-
Fungi.Ascomycota.Sordariomycetes.Microascales.Microascaceae.Pseudallescheria	2.62249			-
Fungi.Ascomycota.Pezizomycotina_cls_Incertae_sedis.Pezizomycotina_ord_Incertae_sedis.Pezizomycotina_fam_Incertae_sedis.Megacapitula	0.890101			-
Fungi.Chytridiomycota.Chytridiomycetes.Rhizophydiales	1.93149			-
Fungi.Ascomycota.Dothideomycetes.Pleosporales.Tetraplosphaeriaceae	2.05147			-
Fungi.Basidiomycota.Agaricomycetes.Agaricales.Hygrophoraceae	0.890101			-
Fungi.Basidiomycota.Tremellomycetes.Tremellales.Tremellales_fam_Incertae_sedis.Derxomyces	0.890101			-
Fungi.Zygomycota.Mucoromycotina_cls_Incertae_sedis.Mucorales.Lichtheimiaceae.Rhizomucor	0.890101			-
Fungi.Basidiomycota.Agaricomycetes.Agaricales.Agaricaceae.Lycoperdon	3.82787			-
Fungi.Chytridiomycota.Monoblepharidomycetes	0.589071			-
Fungi.Ascomycota.Pezizomycotina_cls_Incertae_sedis.Pezizomycotina_ord_Incertae_sedis.Pezizomycotina_fam_Incertae_sedis	4.60018	nws	4.29305	0.00194836
Fungi.Glomeromycota.Glomeromycetes.Glomerales.Glomeraceae	3.36795			0.00195244
Fungi.Basidiomycota.Agaricomycetes.Agaricales.Mycenaceae	2.95643			0.00799012
Fungi.Ascomycota.Sordariomycetes.Hypocreales.Bionectriaceae.unidentified	2.64598			0.0101003
Fungi.Ascomycota.Leotiomycetes.unidentified.unidentified.unidentified	3.02204			0.00409195
Fungi.Ascomycota.Dothideomycetes.Dothideomycetes_ord_Incertae_sedis.Dothideomycetes_fam_Incertae_sedis.Bahusakala	2.93542			-
Fungi.Ascomycota.Sordariomycetes.Hypocreales.Clavicipitaceae.Metapochonia	2.25183			-
Fungi.Ascomycota.Orbiliomycetes.unidentified.unidentified.unidentified	3.24613			-
Fungi.Basidiomycota.Exobasidiomycetes.Ceraceosorales	1.19113			-
Fungi.Ascomycota.Dothideomycetes.Venturiales.unidentified	1.06619			-
Fungi.Ascomycota.Dothideomycetes.Pleosporales.Pleosporales_fam_Incertae_sedis.Berkleasmium	2.5803			0.0425861
Fungi.Basidiomycota.Agaricomycetes.Boletales.Tapinellaceae.Pseudomerulius	1.06619			-
Fungi.Ascomycota.Lecanoromycetes.Ostropales	1.19113			-
Fungi.Basidiomycota.Agaricomycetes.Agaricales.Cortinariaceae	0.890101			-
Fungi.Ascomycota.Sordariomycetes.Hypocreales.Hypocreales_fam_Incertae_sedis.Stachybotrys	1.49216			-
Fungi.Ascomycota.Sordariomycetes.Sordariales.Lasiosphaeriaceae.Zopfiella	2.7352			-
Fungi.Ascomycota.Pezizomycotina_cls_Incertae_sedis.Pezizomycotina_ord_Incertae_sedis	4.60018	nws	4.29305	0.00194836
unidentified.unidentified.unidentified	3.11799			0.0127314
Fungi.Ascomycota.Sordariomycetes.Ophiostomatales.Ophiostomataceae	1.9508			-
Fungi.Basidiomycota.Atractiellomycetes.Atractiellales.unidentified	3.10494			-
Fungi.Ascomycota.Dothideomycetes.Tubeufiales.Tubeufiaceae.Helicosporium	0.890101			-
Fungi.Basidiomycota.Agaricomycetes.Cantharellales	3.57808			0.00377678
Fungi.Basidiomycota.Agaricomycetes.Cantharellales.unidentified.unidentified	1.7352			-
Fungi.Blastocladiomycota.unidentified	1.19113			-
Plantae.Chlorophyta.unidentified.unidentified	2.54331			-
Fungi.Ascomycota.Sordariomycetes.Coniochaetales.Coniochaetaceae.unidentified	1.79319			-
Fungi.Ascomycota.Sordariomycetes.Hypocreales.Ophiocordycipitaceae.unidentified	3.2863			0.0126518
Fungi.Basidiomycota.Tremellomycetes.Tremellales.Tremellales_fam_Incertae_sedis.Papiliotrema	2.21232			-
Fungi.Basidiomycota.Atractiellomycetes	3.10494			-
Fungi.Ascomycota.Dothideomycetes.Jahnulales	2.03623			-
Fungi.Chytridiomycota.Monoblepharidomycetes.unidentified.unidentified	0.589071			-
Fungi.Ascomycota.Leotiomycetes.Helotiales.Hyaloscyphaceae.Clathrosphaerina	2.26117			-
Fungi.Basidiomycota.Agaricomycetes.Agaricales.Tricholomataceae.Mycenella	3.20291			0.0423729
Fungi.Chytridiomycota.Chytridiomycetes.Chytridiales.Chytridiaceae.Phlyctochytrium	1.8901			-
Fungi.Ascomycota.Sordariomycetes.Chaetosphaeriales.Chaetosphaeriaceae.Menispora	1.98701			-
Fungi.Ascomycota.Leotiomycetes.Helotiales.unidentified	3.91948			0.00242914
Fungi.Basidiomycota.Tremellomycetes.Holtermanniales.Holtermanniales_fam_Incertae_sedis.Holtermanniella	1.79319			-
Fungi.Ascomycota.Sordariomycetes.Sordariomycetes_ord_Incertae_sedis.Sordariomycetes_fam_Incertae_sedis.Pleurotheciella	1.19113			-
Fungi.Basidiomycota.Agaricomycetes.Agaricales.Marasmiaceae.Clitocybula	1.28804			-
Fungi.Ascomycota.Sordariomycetes.Sordariales.Lasiosphaeriaceae.unidentified	2.84192			0.018986
Fungi.Ascomycota.Leotiomycetes.Helotiales.Helotiaceae	3.22355			0.0038617
Fungi.Basidiomycota.Microbotryomycetes.Sporidiobolales.Sporidiobolales_fam_Incertae_sedis.Sporobolomyces	1.19113			-
Fungi.Ascomycota.Leotiomycetes.Helotiales.Helotiales_fam_Incertae_sedis.Calloria	1.06619			-
Fungi.Ascomycota.Leotiomycetes.Rhytismatales	1.70301			-
Fungi.Basidiomycota.Agaricomycetes.Polyporales.Phanerochaetaceae	1.06619			-
Fungi.Basidiomycota.Agaricomycetes.Agaricales.Omphalotaceae	0.589071			-
Fungi.Basidiomycota.Agaricomycetes.Agaricales.Niaceae	3.18895			-
Fungi.Glomeromycota.Glomeromycetes.Glomerales.unidentified	1.66825			-
Fungi.Ascomycota.Sordariomycetes.Hypocreales.Bionectriaceae.Clonostachys	3.16771			0.0127777
Fungi.Ascomycota.Sordariomycetes.Hypocreales.Nectriaceae.Fusicolla	1.06619			-
Fungi.Basidiomycota.Agaricomycetes.Sebacinales.Sebacinales_Group_B.Serendipita	2.67186			-
Fungi.Ascomycota.Pezizomycotina_cls_Incertae_sedis.Pezizomycotina_ord_Incertae_sedis.Pezizomycotina_fam_Incertae_sedis.Triadelphia	1.58907			-
Protista.Cercozoa.unidentified.unidentified.unidentified	3.34035			-
Fungi.Ascomycota.Dothideomycetes.Venturiales.unidentified.unidentified	1.06619			-
Fungi.Basidiomycota.unidentified.unidentified	2.7822			-
Fungi.Basidiomycota.Agaricomycetes.Cantharellales.Ceratobasidiaceae.unidentified	3.55849			-
Fungi.Ascomycota.Dothideomycetes.Pleosporales.Massarinaceae.Keissleriella	0.589071			-
Fungi.Basidiomycota.Agaricomycetes.Cantharellales.Cantharellales_fam_Incertae_sedis.Minimedusa	2.27927			-
Fungi.Ascomycota.Saccharomycetes.Saccharomycetales.Saccharomycetales_fam_Incertae_sedis.Barnettozyma	1.28804			-
Fungi.Basidiomycota.Cystobasidiomycetes.Cystobasidiomycetes_ord_Incertae_sedis	1.19113			-
Plantae.Anthophyta.Monocotyledonae.Poales.Poaceae	3.62888			-
Fungi.Basidiomycota.Cystobasidiomycetes.Cystobasidiomycetes_ord_Incertae_sedis.Microsporomycetaceae.Microsporomyces	1.19113			-
Fungi.Ascomycota.Sordariomycetes.Hypocreomycetidae_ord_Incertae_sedis.Plectosphaerellaceae.Verticillium	2.27927			0.00273453
Fungi.Ascomycota.Dothideomycetes.Dothideales.Dothioraceae.Aureobasidium	1.63046			-
Fungi.Ascomycota.Sordariomycetes.Sordariales.Sordariaceae	1.76516			-
Fungi.Basidiomycota.Agaricostilbomycetes.Agaricostilbales.Agaricostilbaceae	1.36722			-
Fungi.Ascomycota.Saccharomycetes.Saccharomycetales.Saccharomycetaceae.Vanderwaltozyma	1.06619			-
Fungi.Ascomycota.Sordariomycetes.Sordariomycetidae_ord_Incertae_sedis.Annulatascaceae	2.24228			-
Fungi.Ascomycota.Dothideomycetes.Pleosporales.Pleosporales_fam_Incertae_sedis.Cheiromoniliophora	2.49216			-
Fungi.Ascomycota.Pezizomycotina_cls_Incertae_sedis.Pezizomycotina_ord_Incertae_sedis.Pezizomycotina_fam_Incertae_sedis.Canalisporium	1.76516			-
Fungi.Ascomycota.Pezizomycotina_cls_Incertae_sedis.Pezizomycotina_ord_Incertae_sedis.Pezizomycotina_fam_Incertae_sedis.Wiesneriomyces	2.15727			-
Fungi.Basidiomycota.Wallemiomycetes.Wallemiales	1.19113			-
Fungi.Glomeromycota.Glomeromycetes.Glomerales.Claroideoglomeraceae	2.4583			-
Fungi.Glomeromycota.Glomeromycetes.Glomerales.Glomeraceae.unidentified	3.07051			0.00386866
Fungi.Ascomycota.Lecanoromycetes	2.65353			-
Fungi.Ascomycota.Sordariomycetes.Sordariales	4.73071	cws	4.45931	0.00233888
Fungi.Chytridiomycota.Chytridiomycetes.Rhizophydiales.Rhizophydiales_fam_Incertae_sedis	1.19113			-
Fungi.Ascomycota.Sordariomycetes.Hypocreales.Nectriaceae.unidentified	4.47579	nws	4.21319	0.00241544
Fungi.Ascomycota.Lecanoromycetes.Lecideales.Porpidiaceae.Porpidia	1.93149			-
Fungi.Ascomycota.Dothideomycetes.Pleosporales.Phaeosphaeriaceae.Sclerostagonospora	1.70301			-
Fungi.Ascomycota.Sordariomycetes.Coniochaetales.unidentified.unidentified	2.33726			-
Fungi.Ascomycota.Sordariomycetes.Sordariales.Cephalothecaceae	1.91129			-
Protista.unidentified.unidentified.unidentified.unidentified	2.22254			-
Fungi.Glomeromycota.Glomeromycetes.Glomerales.Glomeraceae.Glomus	2.94318			0.00828843
Fungi.Zygomycota.Kickxellomycotina_cls_Incertae_sedis.Kickxellales.Kickxellaceae	1.9508			-
Fungi.Chytridiomycota.Chytridiomycetes.Rhizophydiales.Alphamycetaceae	1.54331			-
Fungi.Ascomycota.Leotiomycetes.Leotiomycetes_ord_Incertae_sedis.Myxotrichaceae.unidentified	0.890101			-
Fungi.Ascomycota.Lecanoromycetes.Peltigerales.Pannariaceae	2.13314			-
Fungi.Ascomycota.Sordariomycetes.Magnaporthales.Magnaporthaceae.Magnaporthiopsis	2.05147			-
Fungi.Ascomycota.Dothideomycetes.unidentified.unidentified	3.60359			0.00719017
Fungi.Basidiomycota.Agaricostilbomycetes.Agaricostilbales.Agaricostilbaceae.Bensingtonia	1.06619			-
Fungi.Ascomycota.Sordariomycetes.Microascales.unidentified.unidentified	2.21232			-
Fungi.Ascomycota.Sordariomycetes.Diaporthales.Diaporthaceae.unidentified	0.589071			-
Fungi.Basidiomycota.Atractiellomycetes.Atractiellales.unidentified.unidentified	3.10494			-
Fungi.Ascomycota.Pezizomycotina_cls_Incertae_sedis.Pezizomycotina_ord_Incertae_sedis.Pezizomycotina_fam_Incertae_sedis.Minimelanolocus	4.16954			0.00186665
Fungi.Ascomycota.Eurotiomycetes.Chaetothyriales.Herpotrichiellaceae.Cladophialophora	3.38772			0.00221098
Fungi.Basidiomycota.Agaricomycetes.Polyporales.Phanerochaetaceae.Rhizochaete	1.06619			-
Fungi.Ascomycota.Dothideomycetes.Mytilinidiales.Mytilinidiaceae.Taeniolella	1.49216			-
Fungi.Basidiomycota.Atractiellomycetes.Atractiellales.Atractiellales_fam_Incertae_sedis	1.43417			-
Fungi.Basidiomycota.Agaricomycetes.Agaricales.Bolbitiaceae	2.30507			-
Fungi.Basidiomycota.Agaricomycetes.Cantharellales.Cantharellaceae.unidentified	1.43417			-
Fungi.Ascomycota.Dothideomycetes.Botryosphaeriales	2.75342			-
Fungi.Ascomycota.Sordariomycetes.Xylariales.Xylariales_fam_Incertae_sedis	3.16078			0.00387976
Fungi.Basidiomycota.Tremellomycetes.Tremellales.Tremellales_fam_Incertae_sedis.Tremella	0.589071			-
Fungi.Basidiomycota.Tremellomycetes.Tremellales.Tremellales_fam_Incertae_sedis.Cryptococcus	3.92171			0.00243382
Fungi.Ascomycota.Eurotiomycetes.Onygenales.Onygenaceae.Chrysosporium	1.63046			-
Fungi.Ascomycota.Lecanoromycetes.Peltigerales.Pannariaceae.Pannaria	1.06619			-
Protozoa.Microsporidia.Microsporea.Microsporida.Microsporida_fam_Incertae_sedis	1.49216			-
Fungi.Basidiomycota.Exobasidiomycetes.Microstromatales.Microstromataceae.Microstroma	1.54331			-
Fungi.Ascomycota.Eurotiomycetes.Chaetothyriales.Herpotrichiellaceae.Capronia	2.92753	nws	4.6007	0.0144598
Fungi.Ascomycota.Sordariomycetes.Microascales.Microascaceae.Wardomyces	1.66825			-
Fungi.Basidiomycota.Agaricomycetes.Sebacinales.Sebacinales_Group_B.unidentified	3.12563			-
Fungi.Ascomycota.Lecanoromycetes.Lecanorales.Lecanorales_fam_Incertae_sedis.Leprocaulon	0.589071			-
Fungi.Ascomycota.Dothideomycetes.Capnodiales.unidentified.unidentified	3.79832			0.0055795
Fungi.Basidiomycota.Agaricomycetes.Trechisporales	3.23547			0.0193277
Fungi.Zygomycota.Kickxellomycotina_cls_Incertae_sedis	1.9508			-
Fungi.Basidiomycota.unidentified	2.7822			-
Chromista	3.57941			-
Fungi.Ascomycota.Eurotiomycetes.Chaetothyriales.Chaetothyriales_fam_Incertae_sedis.Strelitziana	2.32943			-
Fungi.Basidiomycota.Agaricomycetes.Hymenochaetales.Schizoporaceae.Schizopora	3.23351			-
Fungi.Rozellomycota.unidentified.unidentified	3.19004			0.0349332
Fungi.Basidiomycota.Tremellomycetes.Trichosporonales.Trichosporonaceae.Apiotrichum	1.06619			-
Fungi.Ascomycota.Dothideomycetes.Pleosporales.Phaeosphaeriaceae.unidentified	1.54331			-
Fungi.Ascomycota.Lecanoromycetes.Ostropales.Stictidaceae.Carestiella	0.589071			-
Fungi.Basidiomycota.Agaricomycetes.Russulales.Russulaceae.Lactarius	0.589071			-
Fungi.Basidiomycota.Agaricomycetes.Boletales.Sclerodermataceae.Pisolithus	2.96565			-
Fungi.Basidiomycota.Agaricomycetes.Agaricales.Inocybaceae.Inocybe	1.43417			-
Fungi.Basidiomycota.Agaricomycetes.Agaricales.Agaricaceae.unidentified	2.46413			-
Fungi.Ascomycota.Pezizomycotina_cls_Incertae_sedis.Pezizomycotina_ord_Incertae_sedis.Pezizomycotina_fam_Incertae_sedis.Pseudosigmoidea	1.28804			-
Fungi.Ascomycota.Lecanoromycetes.Agyriales	1.63046			-
Plantae.Anthophyta.unidentified	0.890101			-
Fungi.Ascomycota.Dothideomycetes.Pleosporales.Corynesporascaceae.Corynespora	1.84434			-
Fungi.Basidiomycota.Pucciniomycotina_cls_Incertae_sedis.Pucciniomycotina_ord_Incertae_sedis.Pucciniomycotina_fam_Incertae_sedis.Paratritirachium	1.70301			-
Fungi.Ascomycota.Sordariomycetes.Xylariales.Xylariaceae.Hypoxylon	1.06619			-
Fungi.Basidiomycota.Agaricostilbomycetes.Agaricostilbales	2.13314			-
Plantae.Anthophyta	3.62888			-
Fungi.Ascomycota.Dothideomycetes.Dothideomycetidae_ord_Incertae_sedis.Eremomycetaceae	2.47556			-
Fungi.Basidiomycota.Wallemiomycetes.Wallemiales.Wallemiaceae	1.19113			-
Fungi.Chytridiomycota.Chytridiomycetes.Rhizophydiales.Rhizophydiaceae.Rhizophydium	1.81952			-
Fungi.Basidiomycota.Agaricomycetes.Cantharellales.Hydnaceae.Sistotrema	1.54331			-
Fungi.unidentified	4.57571	cws	4.27644	0.00251206
Fungi.Zygomycota.unidentified.unidentified	0.890101			-
Fungi.Ascomycota.Eurotiomycetes.Verrucariales.Verrucariaceae.Verrucaria	2.97289			0.00678276
Protozoa.unidentified	1.28804			-
Fungi.Basidiomycota.Agaricomycetes.Agaricales.Mycenaceae.Mycena	2.90504			0.0484235
Fungi.Ascomycota.Sordariomycetes.Ophiostomatales	1.9508			-
Fungi.Ascomycota.Leotiomycetes.Helotiales.Helotiales_fam_Incertae_sedis.unidentified	1.63046			-
Fungi.Glomeromycota.Glomeromycetes.Paraglomerales.Paraglomeraceae	3.53748			0.0194943
Fungi.Ascomycota.Eurotiomycetes.Onygenales.Gymnoascaceae.Gymnoascus	2.23252			-
Fungi.Rozellomycota.unidentified.unidentified.unidentified	3.19004			0.0349332
Fungi.Ascomycota.Orbiliomycetes.Orbiliales.Orbiliaceae	4.03731			0.00180751
Fungi.Zygomycota.Zygomycota_cls_Incertae_sedis.Basidiobolales.unidentified.unidentified	1.70301			0.0187322
Fungi.Basidiomycota.Tremellomycetes	4.53158	cws	4.24123	0.0021929
Fungi.Ascomycota.Dothideomycetes.Pleosporales.Didymellaceae	2.29664			-
Fungi.Ascomycota.Eurotiomycetes.Verrucariales.Verrucariaceae.unidentified	3.04544			-
Fungi.Ascomycota.Dothideomycetes.Dothideales.Dothioraceae.Kabatiella	3.19973			0.0014686
Fungi.Basidiomycota.Agaricomycetes.Agaricales.Omphalotaceae.Gymnopus	0.589071			-
Fungi.Ascomycota.Sordariomycetes.Sordariales.Chaetomiaceae.Chaetomium	3.65577			0.00227967
Fungi.Ascomycota.Eurotiomycetes.Eurotiales.Trichocomaceae.Sagenomella	2.59767			-
Fungi.Basidiomycota.Agaricomycetes.Agaricales	4.3729	cws	4.06919	0.00243055
Fungi.Zygomycota.Mucoromycotina_cls_Incertae_sedis.Mucorales.Cunninghamellaceae.Cunninghamella	2.19113			0.022713
Fungi.Glomeromycota.Glomeromycetes.Glomerales.Glomeraceae.Septoglomus	2.02043			-
Fungi.Ascomycota.Leotiomycetes.Helotiales.Helotiales_fam_Incertae_sedis.Acidomelania	2.69966			0.00580953
Fungi.Basidiomycota.Entorrhizomycetes.Entorrhizales.Entorrhizaceae	1.19113			-
Fungi.Basidiomycota.Ustilaginomycotina_cls_Incertae_sedis.Malasseziales.Malasseziaceae	3.17113			-
Fungi.Ascomycota.Saccharomycetes.Saccharomycetales.Pichiaceae.Yamadazyma	2.30507			0.0182436
Fungi.Glomeromycota.Glomeromycetes.Diversisporales.Gigasporaceae.Dentiscutata	1.81952			-
Fungi.Ascomycota.Leotiomycetes.Helotiales.Vibrisseaceae.Phialocephala	1.19113			-
Fungi.Basidiomycota.Agaricostilbomycetes.Agaricostilbales.Kondoaceae	2.09422			-
Fungi.Ascomycota.Lecanoromycetes.Lecideales	1.93149			-
Fungi.Ascomycota.Sordariomycetes.Hypocreales.Hypocreaceae.Trichoderma	5.21206	nws	4.90835	0.00167588
Fungi.Ascomycota.Pezizomycetes.Pezizales.Pyronemataceae.Geopora	2.28804			0.0185661
Fungi.Basidiomycota.Cystobasidiomycetes.Cystobasidiales	1.06619			-
Fungi.Ascomycota.Sordariomycetes.Hypocreales.Nectriaceae.Volutella	2.62249			-
Fungi.Chytridiomycota.Blastocladiomycetes	1.86782			-
Fungi.Basidiomycota.Cystobasidiomycetes.Erythrobasidiales.Erythrobasidiales_fam_Incertae_sedis	0.589071			-
Fungi.Basidiomycota.Exobasidiomycetes	1.63046			-
Fungi.Basidiomycota.Agaricomycetes.Auriculariales	3.40796			0.0480205
Fungi.Ascomycota.Dothideomycetes.Pleosporales.Pleosporales_fam_Incertae_sedis.Didymella	1.91129			-
Fungi.Ascomycota.Sordariomycetes.Hypocreomycetidae_ord_Incertae_sedis.Plectosphaerellaceae	2.34495			0.00278084
Fungi.Ascomycota.unidentified	4.53963	nws	4.255	0.00180703
Fungi.Ascomycota.Dothideomycetes.Pleosporales.Sporormiaceae	2.79859			-
Fungi.Basidiomycota.Agaricomycetes.Agaricales.Hygrophoraceae.unidentified	0.890101			-
Fungi.Ascomycota.Dothideomycetes.Pleosporales.Sporormiaceae.unidentified	0.890101			-
Fungi.Basidiomycota.Agaricomycetes.Agaricales.Marasmiaceae.Crinipellis	2.05147			-
Fungi.Ascomycota.Sordariomycetes.unidentified.unidentified	3.79536			0.0041069
Fungi.Ascomycota.Sordariomycetes.Sordariales.Chaetomiaceae.Humicola	2.90922			0.0290083
Fungi.Fungi_phy_Incertae_sedis.Fungi_cls_Incertae_sedis.Fungi_ord_Incertae_sedis.Fungi_fam_Incertae_sedis.Tortispora	1.19113			-
Fungi.Ascomycota.Leotiomycetes.Helotiales.Helotiales_fam_Incertae_sedis.Cadophora	4.33235			0.0015459
Fungi.Basidiomycota.Microbotryomycetes.Sporidiobolales.Sporidiobolales_fam_Incertae_sedis	2.4583			-
Fungi.Ascomycota.Dothideomycetes.Pleosporales.Massarinaceae	0.589071			-
Fungi.Ascomycota.Eurotiomycetes.Verrucariales.Verrucariaceae	3.3158			0.00727309
Fungi.Ascomycota.Archaeorhizomycetes.Archaeorhizomycetales.Archaeorhizomycetaceae.Archaeorhizomyces	3.67472			-
Fungi.Ascomycota.Sordariomycetes.Hypocreales.Clavicipitaceae.Harposporium	2.54811			-
Fungi.Basidiomycota.Agaricomycetes.Auriculariales.Auriculariales_fam_Incertae_sedis	1.91129			-
Chromista.Ciliophora.unidentified	3.57941			-
Fungi.Ascomycota.Eurotiomycetes.Onygenales.Onygenaceae.Auxarthron	2.35992			-
Fungi.Basidiomycota.Agaricomycetes.Agaricales.Amanitaceae.Amanita	3.03778			0.00600938
Fungi.Ascomycota.Pezizomycotina_cls_Incertae_sedis	4.60018	nws	4.29305	0.00194836
Fungi.Basidiomycota.Wallemiomycetes.Wallemiales.Wallemiaceae.Wallemia	1.19113			-
Protozoa.Microsporidia	1.49216			-
Fungi.Ascomycota.Sordariomycetes.Microascales.Microascaceae.Wardomycopsis	1.91129			-
Fungi.Ascomycota.Eurotiomycetes.Eurotiales.Trichocomaceae.Talaromyces	2.5803			-
Fungi.Ascomycota.Dothideomycetes.Pleosporales.unidentified	4.23889			0.00206739
Fungi.Blastocladiomycota.unidentified.unidentified	1.19113			-
Fungi.Ascomycota.Lecanoromycetes.Lecanorales.Lecanorales_fam_Incertae_sedis	0.589071			-
Fungi.Zygomycota.Mortierellomycotina_cls_Incertae_sedis.Mortierellales.unidentified.unidentified	1.76516			-
Fungi.Ascomycota.Saccharomycetes.Saccharomycetales.Saccharomycetales_fam_Incertae_sedis.Candida	2.00404			-
Fungi.Ascomycota.Dothideomycetes.Capnodiales.Mycosphaerellaceae.Sphaerulina	2.03623			0.0226476
Fungi.Ascomycota.Pezizomycotina_cls_Incertae_sedis.Pezizomycotina_ord_Incertae_sedis.Pezizomycotina_fam_Incertae_sedis.Parasympodiella	2.38146			-
Fungi.Basidiomycota.Agaricomycetes.Agaricales.Niaceae.Flagelloscypha	3.18895			-
Fungi.Chytridiomycota.Chytridiomycetes.Rhizophlyctidales.Sonoraphlyctidaceae	1.36722			-
Fungi.Zygomycota.Mucoromycotina_cls_Incertae_sedis.Mucorales.Mucorales_fam_Incertae_sedis	1.91129			-
Fungi.Basidiomycota.Agaricomycetes.Agaricales.Tricholomataceae.unidentified	1.66825			-
Fungi.Ascomycota.Eurotiomycetes.Arachnomycetales.Arachnomycetaceae.Arachnomyces	2.55286			0.0356253
Fungi.Ascomycota.Leotiomycetes.Thelebolales.Thelebolaceae.Thelebolus	2.32146			-
Plantae.Chlorophyta.unidentified.unidentified.unidentified	2.54331			-
Fungi.Basidiomycota.Agaricomycetes.Agaricales.Psathyrellaceae.Coprinopsis	3.86323			-
Fungi.Basidiomycota.Cystobasidiomycetes.Cystobasidiales.Cystobasidiaceae	1.06619			-
Plantae.Anthophyta.unidentified.unidentified.unidentified.unidentified	0.890101			-
Fungi.Basidiomycota.Agaricomycetes.Agaricales.Inocybaceae.Neopaxillus	3.3318			-
Fungi.Basidiomycota.Tremellomycetes.Tremellales.Tremellales_fam_Incertae_sedis.Dioszegia	3.07194			-
Fungi.Basidiomycota.Agaricomycetes.unidentified.unidentified	2.87911			0.0293704
Fungi.Zygomycota.Mucoromycotina_cls_Incertae_sedis.Mucorales.Umbelopsidaceae.Umbelopsis	2.89227			-
Fungi.Ascomycota.Pezizomycetes.Pezizales.Tuberaceae.unidentified	1.28804			-
Fungi.Ascomycota.Orbiliomycetes.Orbiliales.Orbiliaceae.Brachyphoris	2.27031			-
Fungi.Ascomycota.unidentified.unidentified	4.53963	nws	4.255	0.00180703
Fungi.Basidiomycota.Agaricomycetes.Agaricales.Psathyrellaceae.unidentified	1.28804			-
Fungi.Ascomycota.Dothideomycetes.Tubeufiales	4.1788			-
Fungi.Ascomycota.Sordariomycetes.Hypocreales.Hypocreaceae	5.21923	nws	4.9157	0.00175898
Fungi.Ascomycota.Dothideomycetes.Dothideomycetes_ord_Incertae_sedis.Dothideomycetes_fam_Incertae_sedis	3.05296			-
Protista.unidentified.unidentified	2.22254			-
Fungi.Zygomycota.Mucoromycotina_cls_Incertae_sedis.Endogonales	0.890101			-
Fungi.Basidiomycota.Agaricomycetes.Hymenochaetales	3.25652			-
Fungi	5.91333	cws	5.58668	0.00230093
Fungi.Glomeromycota.Glomeromycetes.Diversisporales.Gigasporaceae.Gigaspora	2.08043			-
Plantae.unidentified.unidentified	5.9845	nwr	5.60929	0.00221659
Fungi.Basidiomycota.Tremellomycetes.Tremellales.unidentified.unidentified	2.71292			-
Fungi.Ascomycota.Pezizomycetes.Pezizales.Pezizaceae.Chromelosporium	1.06619			-
Fungi.Basidiomycota.Agaricomycetes.Thelephorales.Thelephoraceae.Tomentella	2.19113			-
Fungi.Glomeromycota.Glomeromycetes.Diversisporales.Acaulosporaceae.Entrophospora	1.06619			-
Fungi.Ascomycota.Sordariomycetes.Hypocreales.Nectriaceae.Thelonectria	1.9508			-
Fungi.Ascomycota.Dothideomycetes.Pleosporales.Pleosporaceae.Bipolaris	1.7352			-
Fungi.Ascomycota.Leotiomycetes.Rhytismatales.Rhytismataceae	1.70301			-
Fungi.Basidiomycota.Tremellomycetes.Tremellales.Bulleraceae.Genolevuria	1.49216			-
Fungi.Ascomycota.Sordariomycetes.Hypocreales.Hypocreaceae.unidentified	3.4203			0.00120675
Fungi.Glomeromycota	3.84483			0.00246934
Fungi.Ascomycota.Sordariomycetes.Xylariales.Amphisphaeriaceae.Truncatella	3.14052			0.00648285
Fungi.Ascomycota.Lecanoromycetes.Lecanorales.Parmeliaceae.Parmelia	0.589071			-
Fungi.Zygomycota.Mucoromycotina_cls_Incertae_sedis.Mucorales.Umbelopsidaceae	2.89227			-
Protista.unidentified	2.22254			-
Fungi.Ascomycota.Geoglossomycetes	3.707			-
Fungi.Ascomycota.Dothideomycetes	4.9609	nws	4.67594	0.00242774
Fungi.Ascomycota.Dothideomycetes.Botryosphaeriales.Botryosphaeriaceae.Lasiodiplodia	2.18014			-
Fungi.Basidiomycota.Tremellomycetes.Tremellales	4.02172			0.00242914
Fungi.Ascomycota.Eurotiomycetes.Eurotiales.Trichocomaceae.Byssochlamys	2.10758			-
Fungi.Ascomycota.Sordariomycetes.Diaporthales	3.62169			0.0295828
Fungi.Ascomycota.Eurotiomycetes.Onygenales.Onygenaceae.unidentified	2.50815			0.0156979
Fungi.Ascomycota.Dothideomycetes.Pleosporales.Leptosphaeriaceae.Acicuseptoria	2.27927			-
Fungi.Ascomycota.Dothideomycetes.Pleosporales.Pleosporaceae	3.44761			0.0107503
Fungi.Basidiomycota.Agaricomycetes.Russulales.Russulaceae.Russula	2.93149			-
Fungi.Ascomycota.Saccharomycetes.Saccharomycetales.Pichiaceae	2.30507			0.0182436
Fungi.Ascomycota.Saccharomycetes	2.58907			0.013719
Fungi.Zygomycota.unidentified.unidentified.unidentified	0.890101			-
Fungi.Basidiomycota.Tremellomycetes.Holtermanniales.Holtermanniales_fam_Incertae_sedis	1.79319			-
Fungi.Ascomycota.Sordariomycetes.Sordariales.Lasiosphaeriaceae.Cladorrhinum	4.13364			0.00209123
Protista.Cercozoa	3.34035			-
Fungi.Ascomycota.Leotiomycetes.Leotiomycetes_ord_Incertae_sedis.Myxotrichaceae.Oidiodendron	3.32307			0.00682145
Fungi.Ascomycota.Sordariomycetes.Microascales.Halosphaeriaceae	3.12815			-
Fungi.Ascomycota.Dothideomycetes.Valsariales.Valsariaceae	0.890101			-
Fungi.Basidiomycota.Agaricomycetes.Hymenochaetales.unidentified	1.58907			-
Fungi.Ascomycota.Sordariomycetes.Coniochaetales.Coniochaetaceae.Coniochaeta	2.12055			-
Fungi.Basidiomycota.Ustilaginomycetes	1.8901			0.0142441
Fungi.Basidiomycota.Agaricomycetes.Boletales.Boletaceae	0.589071			-
Animalia	1.43417			-
Fungi.Ascomycota.Leotiomycetes.Leotiomycetes_ord_Incertae_sedis.Myxotrichaceae.Malbranchea	2.16885			-
Fungi.Ascomycota.Dothideomycetes.Pleosporales.Pleosporaceae.Curvularia	1.36722			-
Fungi.Ascomycota.Pezizomycetes.Pezizales.Sarcosomataceae	2.27031			-
Fungi.Glomeromycota.Glomeromycetes.Diversisporales.Acaulosporaceae.unidentified	1.19113			-
Fungi.Ascomycota.Lecanoromycetes.Peltigerales.Lobariaceae.Sticta	1.8901			-
Fungi.Ascomycota.Eurotiomycetes.Onygenales.unidentified	1.36722			-
Fungi.Ascomycota.Pezizomycotina_cls_Incertae_sedis.Pezizomycotina_ord_Incertae_sedis.Pezizomycotina_fam_Incertae_sedis.Junewangia	2.03623			-
Fungi.Ascomycota.Dothideomycetes.Pleosporales.Phaeosphaeriaceae.Phaeosphaeria	2.22254			-
Fungi.Ascomycota.Pezizomycetes.Pezizales.Tuberaceae	1.28804			-
Fungi.Ascomycota.Sordariomycetes.Hypocreales.Hypocreales_fam_Incertae_sedis.Myrothecium	3.14052			-
Fungi.Ascomycota.Dothideomycetes.Dothideales.Dothioraceae	3.23449			0.0135254
Fungi.Basidiomycota.Agaricomycetes.Boletales.Gyroporaceae.Gyroporus	4.07536			-
Fungi.Basidiomycota.Tremellomycetes.Tremellales.unidentified	2.71292			-
Fungi.Ascomycota.Dothideomycetes.Botryosphaeriales.Botryosphaeriaceae.Neofusicoccum	1.28804			-
Fungi.Ascomycota.Archaeorhizomycetes.Archaeorhizomycetales	3.67472			-
Fungi.Ascomycota.Leotiomycetes.Helotiales.Helotiaceae.Articulospora	3.00903			0.00185775
Fungi.Ascomycota.Leotiomycetes.Helotiales	4.51376	nws	4.16081	0.00167588
Fungi.Basidiomycota.Agaricomycetes.Agaricales.Agaricaceae.Disciseda	1.36722			-
Fungi.Ascomycota.Sordariomycetes.Sordariales.Lasiosphaeriaceae	4.38979	cws	4.12686	0.00177102
Fungi.Ascomycota.Sordariomycetes.Sordariomycetidae_ord_Incertae_sedis.Sordariomycetidae_fam_Incertae_sedis.Atractospora	2.80655			-
Fungi.Ascomycota.Dothideomycetes.Capnodiales.Capnodiales_fam_Incertae_sedis.Rachicladosporium	3.13807			0.00642189
Fungi.Basidiomycota.Agaricomycetes.Agaricales.Agaricaceae.Leucoagaricus	2.20185			0.00733839
Fungi.Basidiomycota.Agaricomycetes.Russulales.Peniophoraceae	1.63046			-
Fungi.Ascomycota.unidentified.unidentified.unidentified	4.53963	nws	4.255	0.00180703
Plantae.unidentified.unidentified.unidentified.unidentified	5.9845	nwr	5.59115	0.00221659
Fungi.Glomeromycota.Glomeromycetes.unidentified	2.13314			0.0424448
Fungi.Zygomycota.Mortierellomycotina_cls_Incertae_sedis.Mortierellales.Mortierellaceae	4.95615	cws	4.6046	0.00160522
Fungi.Zygomycota.Mucoromycotina_cls_Incertae_sedis.Mucorales.Mucoraceae	3.37297			-
Fungi.Ascomycota.Sordariomycetes.Hypocreales.Hypocreales_fam_Incertae_sedis.Acremonium	2.98701			0.0182327
Fungi.Ascomycota.Sordariomycetes.Hypocreales.Ophiocordycipitaceae.Haptocillium	1.96928			0.0181378
Fungi.Ascomycota.Eurotiomycetes.Chaetothyriales.Herpotrichiellaceae	4.14417			0.00230517
Fungi.Basidiomycota.Agaricomycetes.Boletales.Gyroporaceae	4.07536			-
Fungi.Basidiomycota.Agaricomycetes.Polyporales.Ganodermataceae.unidentified	1.06619			-
Fungi.Ascomycota.Geoglossomycetes.Geoglossales.Geoglossaceae.Geoglossum	2.4464			-
Fungi.Ascomycota.Saccharomycetes.Saccharomycetales.Lipomycetaceae	1.06619			-
Fungi.Basidiomycota.Agaricomycetes.Polyporales.unidentified	1.54331			-
Fungi.Basidiomycota.Agaricomycetes.Agaricales.Agaricaceae.Leucocoprinus	2.26117			-
Fungi.Basidiomycota.Agaricomycetes.Agaricales.Strophariaceae.Psilocybe	0.890101			-
Fungi.Basidiomycota.Agaricomycetes.Russulales.Stephanosporaceae.Cristinia	2.08043			-
Fungi.Ascomycota.Sordariomycetes.Hypocreales.Hypocreales_fam_Incertae_sedis	4.20513			0.00225312
Fungi.Chytridiomycota.Chytridiomycetes.Rhizophydiales.Terramycetaceae	0.589071			-
Fungi.Ascomycota.Eurotiomycetes.Arachnomycetales	2.55286			0.0356253
Fungi.Ascomycota.Dothideomycetes.Pleosporales.Didymellaceae.Neoascochyta	2.29664			-
Fungi.Ascomycota.Sordariomycetes.Sordariales.Lasiosphaeriaceae.Arnium	1.06619			-
Fungi.Blastocladiomycota.unidentified.unidentified.unidentified.unidentified	1.19113			-
Fungi.Basidiomycota.Tremellomycetes.Holtermanniales	1.79319			-
Fungi.Basidiomycota.Agaricomycetes.Boletales.Diplocystidiaceae	1.63046			-
Fungi.Ascomycota.Saccharomycetes.Saccharomycetales.Saccharomycetaceae	1.06619			-
Fungi.Chytridiomycota.Chytridiomycetes.Lobulomycetales	1.66825			-
Fungi.Basidiomycota.Agaricomycetes.Boletales.Sclerodermataceae.Scleroderma	1.06619			-
Fungi.Fungi_phy_Incertae_sedis.Fungi_cls_Incertae_sedis	1.19113			-
Fungi.Ascomycota.Eurotiomycetes.Eurotiales.Eurotiales_fam_Incertae_sedis	2.3744			-
Fungi.Chytridiomycota.Blastocladiomycetes.Blastocladiales	1.86782			-
Fungi.Ascomycota.Pezizomycetes	2.9939			0.00489966
Fungi.Basidiomycota.Agaricomycetes.Thelephorales.Thelephoraceae	2.57134			-
Fungi.Zygomycota.Mucoromycotina_cls_Incertae_sedis.Endogonales.unidentified.unidentified	0.890101			-
Fungi.Ascomycota.Sordariomycetes.Microascales.Microascaceae.Parascedosporium	0.589071			-
Fungi.Ascomycota.Eurotiomycetes.Eurotiales.Trichocomaceae.Paecilomyces	2.31335			0.0161003
Fungi.Ascomycota.Leotiomycetes.Leotiomycetes_ord_Incertae_sedis.Myxotrichaceae	3.50235			0.00570668
Fungi.Ascomycota.Pezizomycotina_cls_Incertae_sedis.Pezizomycotina_ord_Incertae_sedis.Pezizomycotina_fam_Incertae_sedis.Remersonia	2.6061			-
Fungi.Ascomycota.Sordariomycetes.Sordariomycetidae_ord_Incertae_sedis.Annulatascaceae.Conlarium	2.24228			-
Fungi.Ascomycota.Dothideomycetes.Pleosporales.Pleosporaceae.Alternaria	3.03312			-
Fungi.Basidiomycota.Agaricomycetes	4.69164	cws	4.35342	0.0016849
Fungi.Ascomycota.Eurotiomycetes.Chaetothyriales.Chaetothyriales_fam_Incertae_sedis.Coniosporium	3.31006			0.00415043
Fungi.Basidiomycota.Wallemiomycetes.Geminibasidiales.Geminibasidiaceae.Geminibasidium	3.18457			-
Fungi.Ascomycota.Pezizomycotina_cls_Incertae_sedis.Pezizomycotina_ord_Incertae_sedis.Pezizomycotina_fam_Incertae_sedis.Ochroconis	1.58907			-
Animalia.unidentified.unidentified.unidentified	1.43417			-
Fungi.Ascomycota.Lecanoromycetes.unidentified	2.27927			-
Fungi.Ascomycota.Sordariomycetes.Hypocreales.Nectriaceae.Cylindrocladiella	4.41417	nws	4.13087	0.00172154
Fungi.Chytridiomycota.Chytridiomycetes.Chytridiales.Chytridiaceae.unidentified	2.16885			-
Animalia.unidentified	1.43417			-
Fungi.Ascomycota.Orbiliomycetes.Orbiliales.Orbiliaceae.unidentified	2.80391			0.00160883
Fungi.Ascomycota.Sordariomycetes.Hypocreales.Cordycipitaceae	3.07051			0.0281824
Fungi.Ascomycota.Dothideomycetes.Pleosporales.Pleosporales_fam_Incertae_sedis.Massariosphaeria	1.7352			-
Fungi.Basidiomycota.Agaricomycetes.Corticiales	1.66825			-
Fungi.Basidiomycota.Tremellomycetes.Trichosporonales.Trichosporonaceae.Trichosporon	4.22375			-
Fungi.Basidiomycota.Agaricomycetes.Agaricales.Inocybaceae	3.37582			0.00768255
Fungi.Ascomycota.Pezizomycetes.Pezizales.Pezizaceae	1.06619			-
Fungi.Ascomycota.Leotiomycetes.Helotiales.Vibrisseaceae	2.36722			-
Fungi.Zygomycota.Mucoromycotina_cls_Incertae_sedis.Mucorales.Saksenaeaceae	1.66825			-
Fungi.Basidiomycota.Agaricomycetes.Hymenochaetales.Schizoporaceae.Hyphodontia	1.76516			-
Fungi.Ascomycota.Eurotiomycetes.Verrucariales.Verrucariaceae.Dermatocarpon	2.7822			-
Fungi.Basidiomycota.Agaricomycetes.Trechisporales.Hydnodontaceae.Trechispora	1.19113			-
Fungi.Basidiomycota.Agaricomycetes.Cantharellales.Botryobasidiaceae	0.890101			-
Fungi.Ascomycota.Eurotiomycetes.Verrucariales.Verrucariaceae.Willeya	1.63046			-
Fungi.Ascomycota.Sordariomycetes.Diaporthales.Melanconidaceae	1.28804			-
Fungi.Basidiomycota.Exobasidiomycetes.Ceraceosorales.unidentified.unidentified	1.19113			-
Fungi.Ascomycota.Dothideomycetes.Capnodiales	3.90082			0.00290351
Fungi.Ascomycota.Lecanoromycetes.Ostropales.Stictidaceae	1.19113			-
Fungi.Basidiomycota.Pucciniomycotina_cls_Incertae_sedis.Pucciniomycotina_ord_Incertae_sedis	1.70301			-
Fungi.Basidiomycota.Agaricomycetes.Agaricales.Agaricaceae.Bovista	2.33726			-
Fungi.Ascomycota.Dothideomycetes.Jahnulales.Aliquandostipitaceae	2.03623			-
Fungi.Ascomycota.Archaeorhizomycetes.Archaeorhizomycetales.Archaeorhizomycetaceae	3.67472			-
Fungi.Ascomycota.Dothideomycetes.unidentified.unidentified.unidentified	3.60359			0.00719017
Fungi.Basidiomycota.Agaricomycetes.Agaricales.Inocybaceae.unidentified	2.29664			-
Fungi.Basidiomycota.Agaricomycetes.Cantharellales.Clavulinaceae.unidentified	1.43417			-
Fungi.Ascomycota.Sordariomycetes.Magnaporthales.Magnaporthaceae	2.30507			-
Fungi.Glomeromycota.Glomeromycetes.unidentified.unidentified.unidentified	2.13314			0.0424448
Fungi.Basidiomycota.Microbotryomycetes.Sporidiobolales.unidentified.unidentified	1.19113			-
Fungi.Ascomycota.Sordariomycetes.Hypocreales.Clavicipitaceae.unidentified	0.890101			-
Fungi.Ascomycota.Dothideomycetes.Valsariales	0.890101			-
Plantae.Chlorophyta.unidentified	2.54331			-
Fungi.Chytridiomycota.Chytridiomycetes.Chytridiales.Chytridiaceae	2.27927			-
Protista	3.37226			-
Fungi.Zygomycota.Mortierellomycotina_cls_Incertae_sedis.Mortierellales.unidentified	1.76516			-
Fungi.Chytridiomycota.Chytridiomycetes.Chytridiales.unidentified	0.890101			-
Animalia.unidentified.unidentified	1.43417			-
Fungi.Chytridiomycota.Chytridiomycetes.Spizellomycetales.Spizellomycetaceae	1.58907			-
Protista.Cercozoa.unidentified.unidentified.unidentified.unidentified	3.34035			-
Fungi.Fungi_phy_Incertae_sedis.Fungi_cls_Incertae_sedis.Fungi_ord_Incertae_sedis	1.19113			-
Fungi.Ascomycota.Sordariomycetes.Chaetosphaeriales.Chaetosphaeriaceae.Codinaea	3.30507			0.00331592
Fungi.Ascomycota.Sordariomycetes.Xylariales.Amphisphaeriaceae	3.28977			0.00226795
Fungi.Ascomycota.Eurotiomycetes.Chaetothyriales.Chaetothyriales_fam_Incertae_sedis	3.35325			0.00320344
Fungi.Ascomycota.Sordariomycetes.Hypocreomycetidae_ord_Incertae_sedis.Plectosphaerellaceae.Gibellulopsis	1.06619			-
Fungi.Ascomycota.Eurotiomycetes.Verrucariales.Verrucariales_fam_Incertae_sedis	1.70301			-
Fungi.Ascomycota.Saccharomycetes.Saccharomycetales.Dipodascaceae.unidentified	1.66825			-
Fungi.Ascomycota.Dothideomycetes.Dothideomycetes_ord_Incertae_sedis	3.05296			-
Fungi.Zygomycota.Mucoromycotina_cls_Incertae_sedis.Mucorales.Cunninghamellaceae	2.40861			0.0397944
Fungi.Ascomycota.Dothideomycetes.Pleosporales.Cucurbitariaceae	3.8208			0.00822867
Fungi.Basidiomycota.Agaricomycetes.Agaricales.Entolomataceae.Entoloma	2.79047			0.0186955
Animalia.unidentified.unidentified.unidentified.unidentified.unidentified	1.43417			-
Fungi.Basidiomycota.Cystobasidiomycetes.Erythrobasidiales.unidentified	1.36722			-
Fungi.Ascomycota.Orbiliomycetes.Orbiliales	4.10002			0.00236413
Fungi.Ascomycota.Leotiomycetes.Helotiales.Sclerotiniaceae.Ciboria	2.78497			-
Plantae	5.98457	nwr	5.58957	0.00222803
Fungi.Ascomycota.Sordariomycetes.Xylariales.Iodosphaeriaceae.Iodosphaeria	0.890101			-
Fungi.Chytridiomycota.Chytridiomycetes.Rhizophlyctidales.Rhizophlyctidaceae.Rhizophlyctis	2.03623			-
Fungi.Ascomycota.Pezizomycetes.Pezizales.unidentified	1.06619			-
Protista.unidentified.unidentified.unidentified.unidentified.unidentified	2.22254			-
Fungi.Glomeromycota.unidentified.unidentified.unidentified.unidentified	2.20185			0.0373242
Fungi.Ascomycota.Dothideomycetes.Pleosporales.Pleosporales_fam_Incertae_sedis	3.78883			0.00189726
Fungi.Glomeromycota.unidentified.unidentified	2.20185			0.0373242
Fungi.Basidiomycota.Cystobasidiomycetes.Erythrobasidiales	1.43417			-
Plantae.Chlorophyta	2.54331			-
Fungi.Chytridiomycota.Chytridiomycetes.Lobulomycetales.Lobulomycetaceae	1.66825			-
Fungi.Ascomycota.Sordariomycetes.Hypocreales.Nectriaceae	5.02108	nws	4.75496	0.00235085
Fungi.Basidiomycota.Tremellomycetes.Trichosporonales.Trichosporonaceae.Vanrija	1.06619			-
Fungi.Ascomycota.Sordariomycetes.Trichosphaeriales.Trichosphaeriales_fam_Incertae_sedis.Nigrospora	1.19113			-
Fungi.Basidiomycota.unidentified.unidentified.unidentified.unidentified	2.7822			-
Fungi.Ascomycota.Dothideomycetes.Pleosporales.Pleosporaceae.unidentified	2.4867			-
Protista.Cercozoa.unidentified.unidentified	3.34035			-
Fungi.Basidiomycota.Agaricomycetes.Agaricales.Agaricaceae.Lepiota	1.19113			-
Fungi.Ascomycota.Pezizomycetes.Pezizales	2.9939			0.00489966
Fungi.Ascomycota.Sordariomycetes.Hypocreales.unidentified.unidentified	3.67042			0.00220105
Fungi.Basidiomycota.Exobasidiomycetes.Exobasidiomycetidae_ord_Incertae_sedis	0.589071			-
Fungi.Basidiomycota.Exobasidiomycetes.Ceraceosorales.unidentified	1.19113			-
Fungi.Zygomycota.Mucoromycotina_cls_Incertae_sedis.Mucorales.Cunninghamellaceae.Absidia	1.66825			-
Fungi.Rozellomycota	3.19004			0.0349332
Fungi.Basidiomycota.Tremellomycetes.Filobasidiales.Filobasidiaceae.Goffeauzyma	0.890101			-
Fungi.Basidiomycota.Agaricomycetes.Boletales.Diplocystidiaceae.Astraeus	1.63046			-
Fungi.Glomeromycota.Glomeromycetes.Glomerales	3.42413			0.00237115
Fungi.Ascomycota.Lecanoromycetes.Peltigerales.Pannariaceae.unidentified	2.13314			-
Fungi.Ascomycota.Dothideomycetes.Pleosporales.unidentified.unidentified	4.23889			0.00206739
Fungi.Ascomycota.Saccharomycetes.Saccharomycetales	2.58907			0.013719
Chromista.Ciliophora	3.57941			-
Fungi.Basidiomycota.Agaricomycetes.Russulales	3.07051			-
Fungi.Basidiomycota.Agaricomycetes.Agaricales.Amanitaceae	3.03778			0.00600938
Fungi.Basidiomycota.Agaricomycetes.Boletales.Sclerodermataceae	2.97109			-
Fungi.Glomeromycota.unidentified	2.20185			0.0373242
Fungi.Ascomycota.Eurotiomycetes.Onygenales.Gymnoascaceae	2.23252			-
Fungi.Basidiomycota.Agaricomycetes.Thelephorales.Thelephoraceae.unidentified	2.33726			-
unidentified.unidentified.unidentified.unidentified	3.11799			0.0127314
Fungi.Ascomycota.Sordariomycetes.Xylariales.unidentified.unidentified	3.674			0.00187055
Fungi.Basidiomycota.Agaricomycetes.Agaricales.Psathyrellaceae	3.8701			-
Fungi.Basidiomycota.Wallemiomycetes	3.18567			0.045917
Fungi.Ascomycota.Sordariomycetes.Sordariales.Lasiosphaeriaceae.Cercophora	3.37083			0.00834487
Fungi.Ascomycota.Leotiomycetes.Helotiales.Vibrisseaceae.Myxocephala	2.33726			-
Fungi.Ascomycota.Sordariomycetes.Microascales.Halosphaeriaceae.Remispora	3.05445			-
Fungi.Ascomycota.Leotiomycetes.Helotiales.Sclerotiniaceae.unidentified	1.06619			-
Fungi.Ascomycota.Sordariomycetes.Microascales.Microascaceae.unidentified	3.4391			-
Fungi.Ascomycota.Dothideomycetes.Pleosporales.Pleosporales_fam_Incertae_sedis.Dictyosporium	1.86782			-
Fungi.Glomeromycota.Glomeromycetes.Glomerales.Glomeraceae.Rhizophagus	1.7352			-
Fungi.Basidiomycota.Cystobasidiomycetes.Erythrobasidiales.unidentified.unidentified	1.36722			-
Fungi.Ascomycota.Leotiomycetes.Helotiales.Helotiales_fam_Incertae_sedis.Spirosphaera	2.05147			-
Fungi.Ascomycota.Sordariomycetes.Hypocreales.Ophiocordycipitaceae.Tolypocladium	2.86091			-
Fungi.Basidiomycota.Microbotryomycetes	2.46413			-
Fungi.Ascomycota.Sordariomycetes.Hypocreales.Nectriaceae.Nectria	2.27031			-
Fungi.Ascomycota.Dothideomycetes.Pleosporales.Sporormiaceae.Preussia	2.78773			-
Fungi.Basidiomycota.Agaricomycetes.Corticiales.Corticiaceae.Waitea	1.66825			-
Fungi.Basidiomycota.Agaricomycetes.Sebacinales.unidentified	2.76516			-
Fungi.Ascomycota.Saccharomycetes.Saccharomycetales.Lipomycetaceae.Lipomyces	1.06619			-
Fungi.Ascomycota.Dothideomycetes.Capnodiales.Davidiellaceae	1.19113			-
Fungi.Ascomycota.Dothideomycetes.Pleosporales.Pleosporales_fam_Incertae_sedis.Ascochyta	1.86782			-
Fungi.Zygomycota	4.96687	cws	4.61761	0.00181665
Fungi.Ascomycota.Sordariomycetes.Hypocreales.unidentified	3.67042			0.00220105
Fungi.Ascomycota.Leotiomycetes.Helotiales.Hyaloscyphaceae	2.68249			-
Fungi.Ascomycota.Leotiomycetes.Erysiphales.Erysiphaceae	2.85152			-
Fungi.Ascomycota.Eurotiomycetes.unidentified	3.21129			0.0219715
Fungi.Ascomycota.Sordariomycetes.Hypocreales.Clavicipitaceae	3.77348			0.00185912
Fungi.Ascomycota.Eurotiomycetes.unidentified.unidentified	3.21129			0.0219715
Fungi.Ascomycota.Dothideomycetes.Pleosporales.Pleosporales_fam_Incertae_sedis.Pyrenochaeta	2.88792			0.0141335
Fungi.Ascomycota.Sordariomycetes.Diaporthales.Diaporthales_fam_Incertae_sedis.Stenocarpella	1.06619			-
Fungi.Chytridiomycota.Chytridiomycetes.Rhizophydiales.Rhizophydiaceae	1.81952			-
Fungi.Ascomycota.Sordariomycetes.Hypocreomycetidae_ord_Incertae_sedis.Plectosphaerellaceae.Lectera	1.54331			-
Fungi.Ascomycota.Sordariomycetes.Trichosphaeriales.Trichosphaeriales_fam_Incertae_sedis	1.19113			-
Fungi.Basidiomycota.Agaricostilbomycetes.Agaricostilbales.Kondoaceae.Kondoa	2.09422			-
Fungi.Basidiomycota.Ustilaginomycotina_cls_Incertae_sedis.Malasseziales	3.17113			-
Fungi.Ascomycota.Sordariomycetes	5.55729	nws	5.26589	0.00222803
Fungi.Basidiomycota.Agaricomycetes.Agaricales.Clavariaceae.Clavaria	2.03623			-
Fungi.Ascomycota.Dothideomycetes.Venturiales.Venturiaceae.Zeloasperisporium	1.66825			-
Fungi.Ascomycota.Sordariomycetes.Xylariales.Xylariales_fam_Incertae_sedis.Microdochium	2.51335			-
Fungi.Basidiomycota.Atractiellomycetes.Atractiellales.Atractiellales_fam_Incertae_sedis.Leucogloea	1.43417			-
Fungi.Ascomycota.Leotiomycetes.Thelebolales	2.32146			-
Fungi.Ascomycota.Eurotiomycetes.unidentified.unidentified.unidentified	3.21129			0.0219715
Fungi.Ascomycota.Sordariomycetes.Xylariales.Xylariales_fam_Incertae_sedis.Dinemasporium	2.4583			-
Fungi.Ascomycota.Sordariomycetes.Trichosphaeriales	1.19113			-
Fungi.Ascomycota.Dothideomycetes.unidentified	3.60359			0.00719017
Fungi.Zygomycota.Mucoromycotina_cls_Incertae_sedis	3.44398			0.00233177
Fungi.Ascomycota.Dothideomycetes.Pleosporales.Pleosporales_fam_Incertae_sedis.Paraphoma	3.55333			0.00196265
Fungi.Ascomycota.Leotiomycetes.Helotiales.Helotiales_fam_Incertae_sedis.Tetracladium	2.47556			0.012844
Fungi.Zygomycota.Zygomycota_cls_Incertae_sedis.Basidiobolales.unidentified	1.70301			0.0187322
Fungi.Basidiomycota.Ustilaginomycotina_cls_Incertae_sedis.Malasseziales.Malasseziaceae.Malassezia	3.17113			-
Fungi.Ascomycota.Sordariomycetes.Microascales.Microascaceae.Microascus	2.78497			-
Fungi.Zygomycota.Mucoromycotina_cls_Incertae_sedis.Mucorales.Rhizopodaceae	1.36722			-
Fungi.Blastocladiomycota	1.19113			-
Fungi.Zygomycota.Mucoromycotina_cls_Incertae_sedis.Mucorales.Saksenaeaceae.Apophysomyces	1.66825			-
Fungi.Basidiomycota.Agaricomycetes.Geastrales	2.33726			-
Fungi.Ascomycota.Sordariomycetes.Sordariales.Lasiosphaeriaceae.Schizothecium	1.58907			-
Fungi.Basidiomycota.Tremellomycetes.Filobasidiales.Piskurozymaceae	3.80629			0.00816517
Fungi.Chytridiomycota.Chytridiomycetes.Rhizophlyctidales.Sonoraphlyctidaceae.Sonoraphlyctis	1.36722			-
Fungi.Basidiomycota.Agaricomycetes.Agaricales.Entolomataceae.Clitopilus	2.91541			0.0114361
Fungi.Basidiomycota.Tremellomycetes.unidentified	2.50288			-
Fungi.Ascomycota.Leotiomycetes.Helotiales.Hyaloscyphaceae.Mycoarthris	2.42792			-
Fungi.Ascomycota.Sordariomycetes.Hypocreales.Clavicipitaceae.Metacordyceps	2.51335			0.0175598
Fungi.Basidiomycota.Agaricomycetes.Polyporales.unidentified.unidentified	1.54331			-
Fungi.Chytridiomycota.Monoblepharidomycetes.unidentified	0.589071			-
Fungi.Basidiomycota.Agaricomycetes.Cantharellales.Ceratobasidiaceae	3.57044			0.00974837
Fungi.Basidiomycota.Agaricomycetes.Agaricales.Entolomataceae.unidentified	1.28804			-
Fungi.Zygomycota.Mortierellomycotina_cls_Incertae_sedis.Mortierellales.Mortierellaceae.unidentified	3.2915			0.00338656
Fungi.Chytridiomycota.Blastocladiomycetes.Blastocladiales.Catenariaceae.Catenaria	1.86782			-
Fungi.Ascomycota.Dothideomycetes.Pleosporales.Phaeosphaeriaceae.Setophaeosphaeria	1.43417			-
Fungi.Basidiomycota.Agaricomycetes.Boletales.Tapinellaceae	1.06619			-
Fungi.Ascomycota.Sordariomycetes.Sordariomycetidae_ord_Incertae_sedis	2.98874			0.00204654
Fungi.Ascomycota.Saccharomycetes.Saccharomycetales.unidentified.unidentified	1.58907			-
Fungi.Ascomycota.Sordariomycetes.Sordariales.Chaetomiaceae.unidentified	3.3665			0.00240982
Fungi.Ascomycota.Dothideomycetes.Capnodiales.Mycosphaerellaceae.Ramularia	0.890101			-
Fungi.Basidiomycota.Agaricomycetes.Russulales.Stephanosporaceae	2.08043			-
Fungi.Basidiomycota.Agaricomycetes.Boletales.Boletaceae.unidentified	0.589071			-
Fungi.Ascomycota.Pezizomycotina_cls_Incertae_sedis.Pezizomycotina_ord_Incertae_sedis.Pezizomycotina_fam_Incertae_sedis.Staphylotrichum	4.3288	nws	4.02154	0.00253415
Fungi.Zygomycota.Kickxellomycotina_cls_Incertae_sedis.Kickxellales	1.9508			-
Fungi.Ascomycota.Dothideomycetes.Capnodiales.unidentified	3.79832			0.0055795
Fungi.Ascomycota.Sordariomycetes.Diaporthales.Diaporthaceae.Phomopsis	3.60777			0.0327448
Fungi.Basidiomycota.Exobasidiomycetes.Exobasidiomycetidae_ord_Incertae_sedis.Exobasidiomycetidae_fam_Incertae_sedis	0.589071			-
Fungi.Chytridiomycota.unidentified	2.06619			0.0276912
Plantae.Anthophyta.unidentified.unidentified	0.890101			-
Fungi.Ascomycota.Lecanoromycetes.Lecanorales	1.19113			-
Fungi.Glomeromycota.Glomeromycetes.Paraglomerales.unidentified	3.12183			-
Fungi.Basidiomycota.Agaricomycetes.Russulales.Lachnocladiaceae	0.890101			-
Fungi.Basidiomycota.Agaricomycetes.Auriculariales.unidentified.unidentified	3.40796			-
Fungi.Ascomycota.Sordariomycetes.Hypocreales.Nectriaceae.Fusarium	4.50177	nws	4.23048	0.00200116
Fungi.Ascomycota.Sordariomycetes.Hypocreales.Nectriaceae.Mariannaea	1.28804			-
Fungi.Ascomycota.Sordariomycetes.Magnaporthales.Magnaporthaceae.Magnaporthe	1.28804			-
Fungi.Ascomycota.Dothideomycetes.Pleosporales.Sporormiaceae.Westerdykella	1.06619			-
Fungi.Ascomycota.Eurotiomycetes.Arachnomycetales.Arachnomycetaceae	2.55286			0.0356253
Fungi.Ascomycota.Dothideomycetes.Dothideomycetidae_ord_Incertae_sedis.Eremomycetaceae.Arthrographis	2.47556			-
